# Supplementary material for: Potential consequences of phototoxicity on cell function during live imaging of intestinal organoids
Source: PLoS One. 2024 Nov 15;19(11):e0313213. doi: 10.1371/journal.pone.0313213 (PMC11567556; doi:10.1371/journal.pone.0313213)
Supplement: S1 Table — GO terms significantly (P < 0.05) extracted by GO enrichment analysis are listed. Each cluster is divided into tabs. (XLSX) [file pone.0313213.s005.xlsx]

## Sheet: Cluster 1
GO ID	GO term	%InGO	LogP	Gene symbol
GO:0048193	Golgi vesicle transport	4.44638	-14.3839	Ap3s1|Arf1|Arf4|Atp9a|Hyou1|Kif1c|Lamp1|Rab1a|Rab33b|Rab6a|Sar1a|Sec22b|Sec23a|Tex261|Tfg|Vamp3|Cul3|Copb2|Snx3|Uso1|Vps29|Vapb|Gosr2|Trappc2l|Trappc4|0610009B22Rik|Blzf1|Lman2|Trappc13|Cep19|Yipf5|Tbc1d20|Rer1|Yipf4|Yif1a|Tmed10|Dipk2a|Sec24d|Stx18|Vps35l|Gabarapl2|Cog8|Cnih4|Arl1|Exoc5|Sec13|Creb3l2|Sec22c|Sec24c|Sec16a|Vcp
GO:0006839	mitochondrial transport	2.78989	-11.2838	Slc25a5|Bak1|Bcl2l2|Bnip3|Bnip3l|Casp6|Grpel1|Psen1|Stat3|Timm17b|Vdac2|Tomm70a|Timm10|Mtx2|Timm22|Mtch2|Slc25a20|Pmaip1|Rhot1|Alkbh7|Bcs1l|Slc25a46|Dnajc19|Maip1|Tomm5|Samm50|Timm29|Mterf4|Mff|Ppif|Mfn2|Dynlt1c
GO:0090407	organophosphate biosynthetic process	5.31822	-9.45972	Ak4|Atp5c1|Atp5pb|Atp5j|Ckmt1|Pcyt1a|Lpcat3|Gk|Hexb|Fabp5|Piga|Pigf|Ptdss1|Tpi1|Plscr1|Bpnt1|Selenoi|Atp5o|Nus1|Ak3|Nme4|Dhodh|Atp5j2|Ndufa9|Pyurf|Cmpk1|Pi4k2b|Ndufb8|Pigc|Samd8|Ndufs3|Mocos|Mocs3|Ndufab1|Mpc2|Pigx|Ndufv2|Pank2|Cds1|Pik3cb|Osbp|Gpat4|Ndufb11|Fdps|Impa2|Pip4k2c|Nadk|Hmgcs1|Pank3|Chpt1|Lpgat1|Ormdl1|Dolk|Atp5g3|Fitm2|Ndufb6|Tbpl1|Pigs|Pgap3|Acsl5|Pnp2
GO:0030163	protein catabolic process	7.14908	-9.24843	Akt1|Bnip3|Bnip3l|Calr|Casp3|Tpp1|Ctsl|Ctss|Ext1|Fem1a|Hspa5|Herc2|Lnx1|Mme|Pja1|Ppp2cb|Psmb1|Psmb4|Psmb5|Psmb7|Psmc1|Psmc5|Rnf7|Spop|Tnfaip1|Tnfaip3|Ubb|Ube2a|Amfr|Arih2|Psma1|Psma4|Psma6|Psmb3|Cul3|Cln8|Ppp2r5c|Dnajb9|Rnf19a|Fbxo8|Fbxl17|Fbxl8|Fbxl3|Tollip|Ube2j1|Trip4|Dnajb12|Psmd8|Pmaip1|Maea|Ngly1|Htra2|Ndfip1|Ube2d3|Rchy1|Ddi2|Abhd13|Psmd11|Vps36|Abhd17c|Fbxo9|Usp38|Faf2|Chmp5|Ube2s|Cacul1|…
GO:0006886	intracellular protein transport	6.5388	-9.01327	Akt1|Ap2m1|Ap3s1|Ap4s1|Arf1|Arf2|Arf4|Arf6|Rhob|Calr|Clta|Frat1|Hspa5|Elavl1|Grpel1|Ppp3r1|Rab1a|Rab22a|Rab6a|Sar1a|Sec23a|Stat3|Timm17b|Ywhag|Scamp3|Synj2bp|Micall1|Ncoa4|Tomm70a|Timm10|Copb2|Stx7|Sec61a1|Atp6ap1|Uso1|Pex14|Timm22|Vps29|Nxt1|Rab2a|Fam53c|Spcs2|Bcs1l|Dnajc19|Rab32|Maip1|Tomm5|Tmed10|Samm50|Spcs1|Timm29|Mterf4|Vps36|Zdhhc24|Stx18|Tram1|Mff|Faf2|Stx12|Zfand2a|Arl1|Pttg1ip|Sec13|Der…
GO:0043603	cellular amide metabolic process	7.32345	-8.04715	Akt1|Arg2|Tpp1|Cs|Degs1|Dhfr|Dyrk1a|Eif2b4|Enpep|Hagh|Hexb|Idh1|Mgat3|Mme|Nfe2l1|Furin|Plpp1|Psen1|Rpl7|Sgpl1|Sucla2|Ugcg|Eif4h|Gnpda1|Cln8|Rpl7a|Mrpl2|Neu3|Mrpl48|Asah2|Eef1b2|Mrpl19|B4galt5|Acot9|Trip4|Mrps25|Mrps14|Ethe1|Mrpl35|Mrps28|Tsfm|Mrpl20|Spcs2|Mrps18b|Yipf5|Eif2s2|Samd8|Rps27l|Tlcd3b|Spcs1|Mrpl44|Fars2|Degs2|Mpc2|Oxsm|Lrrc47|Ehhadh|Mrpl47|Osbp|Cln6|Mrps5|Ctns|Mrpl1|Mrpl16|Gpat4|Rars|S…
GO:0008610	lipid biosynthetic process	5.31822	-7.64355	Pcyt1a|Degs1|Ebp|Lpcat3|Hexb|Hsd17b7|Hsd3b3|Fabp5|Piga|Pigf|Plpp1|Ptdss1|Abcd3|Scd1|Scd2|Plscr1|Ugcg|Bpnt1|Selenoi|Nus1|Sco1|Asah2|B4galt5|Ptges3|Srd5a3|Erg28|Pyurf|Prxl2b|Pi4k2b|Pigc|Samd8|Tlcd3b|Degs2|Ndufab1|Hacd2|Oxsm|Pigx|Cds1|Dhcr24|Pik3cb|Osbp|Gpat4|Sptssa|Abhd3|Sccpdh|Fdps|Impa2|Hsd17b11|Pip4k2c|Hmgcs1|Chpt1|Lpgat1|Ormdl1|Dolk|Fitm2|Mogat2|Sc5d|Pigs|Agmo|Pgap3|Acsl5
GO:0034976	response to endoplasmic reticulum stress	2.78989	-6.2744	Bak1|Calr|Casp3|Casp9|Atf6b|Hspa5|Ppp1r15a|Nfe2l1|Ppp2cb|Ptpn1|Amfr|Dnajb9|Tbl2|Serp1|Ube2j1|Vapb|Dnajb12|Pmaip1|Ngly1|Gorasp2|Anks4b|Faf2|Ppp1r15b|Derl2|Edem1|Creb3l2|Os9|Erlin1|Sec16a|Vcp|Nrbf2|Dnajc3
GO:0097212	lysosomal membrane organization	0.697472	-5.86175	Arf1|Chmp3|2610002M06Rik|Chmp1b|Chmp5|Laptm4b|Chmp6|Atp10b
GO:0006066	alcohol metabolic process	3.40017	-5.86064	Aco2|Adh1|Adh7|Adh5|Aldh3a2|Dhfr|Ebp|Gk|Hsd17b7|Idh1|Rdh11|Mttp|Nfe2l1|Plpp1|Sord|Tpi1|Bpnt1|Adh4|Cln8|Nus1|Asah2|Sult1b1|Srd5a3|Akr1a1|Dhrs7|Gdpd1|Retsat|Degs2|Dhcr24|Cln6|Sptssa|Rdh14|Fdps|Impa2|Hmgcs1|Erlin1|Mogat2|Sc5d|Apob
GO:0006643	membrane lipid metabolic process	2.35397	-5.52345	Degs1|Hexb|Piga|Pigf|Plpp1|Sgpl1|Ugcg|Cln8|Neu3|Asah2|B4galt5|Pyurf|Pigc|Samd8|Tlcd3b|Degs2|Hacd2|Pigx|Osbp|Cln6|Sptssa|Sccpdh|Ormdl1|Serinc2|Pigs|Agmo|Pgap3
GO:0010256	endomembrane system organization	4.62075	-5.45078	Akt1|Ap3s1|Cdc42|Degs1|Lpcat3|Ndrg1|Rab1a|Sec22b|Plscr1|Ugcg|Coro1c|Map2k1|Slc9a3r1|Micall1|Reep3|Sec61a1|Snx3|Uso1|Vapb|Rab2a|Emc3|Blzf1|Chmp3|Tmem170|Lman2|2610002M06Rik|Chmp1b|Pi4k2b|Yipf5|Tbc1d20|Yipf4|Tmed10|Gorasp2|Bag5|Stx18|Tram1|Emc7|Clasp1|Chmp5|Ndel1|Cog8|Stx12|AU040320|Arl1|Laptm4b|Chmp6|Sec16a|Bloc1s3|Tbpl1|Tor1aip2|Ap1s3|Wdr83os|Trim72
GO:0016051	carbohydrate biosynthetic process	1.6565	-5.26543	Akt1|Ext1|Gpd2|B4galt1|Ndst1|Mdh2|Mdh1|Pgam1|Pgk1|Sord|Tpi1|Gnpda1|Gyg|Pgam2|B4galt5|Ptges3|Akr1a1|B3gnt3|Gbe1
GO:0000387	spliceosomal snRNP assembly	0.87184	-5.11237	Clns1a|Smn1|Snrpc|Snrpe|Strap|Sart3|Snrpg|Aar2|Snrpf|Wdr77
GO:0016197	endosomal transport	2.52833	-5.08814	Arf6|Cdc42|Rab6a|Vamp3|Coro1c|Micall1|Snx3|Atp6ap1|Vps29|Chmp3|2610002M06Rik|Chmp1b|Dennd10|Vps53|Vps36|Vps35l|Tmem50a|Clec16a|Chmp5|Rab35|Stx12|Arl1|Laptm4b|Chmp6|Lmtk2|Picalm|Rgp1|Vcp|Eipr1
GO:0016311	dephosphorylation	2.61552	-4.94616	Akp3|Cdc25a|Cdc25c|Ppm1g|Ptpn6|Ppp1r15a|Plpp1|Ppm1a|Ppm1b|Ppp2ca|Ppp2cb|Ppp3r1|Ptp4a2|Ptpn1|Ptprj|Ptprr|Bpnt1|Ppp2r5c|Ssu72|Ppp2r2a|Plpp6|Sacm1l|Mtmr14|Ppp1r15b|Impa2|Mtmr4|Ppp4r2|Ppp2r3a|Ppm1h|Pdp2
GO:0032516	positive regulation of phosphoprotein phosphatase activity	0.697472	-4.85118	Calm1|Calm2|Calm3|Jak2|Ppp1r15a|Ppp2ca|Ppp1r15b|Pawr
GO:0006457	protein folding	2.09241	-4.74504	Calr|Cdc37|Fkbp1a|Fkbp4|Hspa5|Dnaja1|Hspe1|Grpel1|Nudc|Tbca|Vbp1|Nudcd2|Ptges3|Dnajb12|Dnajb13|Ppil3|Dnajc25|Tbcc|Selenof|Ppif|Pfdn4|Nudcd3|Ppia|Dnajc3
GO:0010821	regulation of mitochondrion organization	1.91805	-4.72722	Akt1|Slc25a5|Bak1|Bcl2l2|Bnip3|Bnip3l|Casp6|Pparg|Mtch2|Dhodh|Pmaip1|Rhot1|Htra2|Ghitm|Pycard|Tmem135|Clec16a|Mff|Ppif|Mfn2|Rap1gds1|Tigar
GO:0007007	inner mitochondrial membrane organization	0.784656	-4.61579	Timm10|Timm22|Chchd3|Ghitm|Slc25a46|Maip1|Samm50|Timm29|Afg3l1
GO:0032386	regulation of intracellular transport	3.31299	-4.5242	Arf1|Atp9a|Bnip3l|Cdc42|Stom|Frat1|Jak2|Lamp1|Nucb1|Oaz1|Prkaca|Pkig|Ppm1a|Ppp2ca|Psen1|Ptpn1|Sar1a|Map2k1|Mapk8|Nus1|Snx3|Ube2j1|Pmaip1|Yipf5|Tbc1d20|Bag4|Dennd10|Chp2|Stx18|Mff|Arpc2|Ndel1|Derl2|Edem1|Wipf1|Os9|Mavs|Eipr1
GO:0051345	positive regulation of hydrolase activity	4.62075	-4.38859	Akt1|Arf4|Rhoa|Bak1|Calm1|Calm2|Calm3|Casp6|Casp9|Crk|Fadd|Jak2|Ppp1r15a|Nedd9|Pparg|Ppp2ca|Rnf7|Sos1|Stat3|Coro1c|Map2k1|Mapk8|Mapk9|Mtch2|Pmaip1|Perp|Htra2|Grtp1|Pycard|Tbc1d20|Rps27l|Chn2|Chp2|Tbc1d9|Arhgap42|Sipa1l3|Dock8|Tax1bp3|Ralgps2|Ndel1|Arl1|Ppp1r15b|Rap1a|Abr|Pawr|Mapre2|Tbc1d22a|Aph1a|Rap1gds1|Picalm|Rgp1|Vcp|Tbck
GO:0006903	vesicle targeting	1.04621	-4.32803	Psen1|Cul3|Trappc2l|Trappc4|Trappc13|Cep19|Tmed10|Dipk2a|Stard3nl|Clasp1|Exoc5|Sec16a
GO:0051205	protein insertion into membrane	0.959024	-4.04196	Timm10|Sec61a1|Timm22|Emc3|Bcs1l|Maip1|Samm50|Timm29|Tram1|Emc7|Wdr83os
GO:0044282	small molecule catabolic process	3.05144	-4.03031	Acadl|Acadvl|Adh1|Adh7|Adh5|Arg2|Bckdk|Hagh|Hadh|Ldha|Nudt1|Pgk1|Abcd3|Sord|Tpi1|Bpnt1|Gnpda1|Adh4|Pgam2|Sult1b1|Srd5a3|Akr1a1|Oxct1|Aasdhppt|Crot|Ehhadh|Entpd7|Echs1|Dpyd|Abhd3|Adtrp|Impa2|Acot4|Sdsl|Pnp2
GO:0006734	NADH metabolic process	0.784656	-3.92852	Gpd2|Ldha|Mdh2|Mdh1|Pgk1|Tpi1|Pgam2|Nudt12|Vcp
GO:0006069	ethanol oxidation	0.348736	-3.88605	Adh1|Adh7|Adh5|Adh4
GO:0070972	protein localization to endoplasmic reticulum	1.13339	-3.82631	Hspa5|Ppp1r15a|Sec61a1|Spcs2|Rer1|Spcs1|Tram1|Gabarapl2|Zfand2a|Sec63|Edem1|Os9|Sec16a
GO:0033865	nucleoside bisphosphate metabolic process	1.39494	-3.6617	Cs|Sucla2|Acot9|Sult1b1|Mpc2|Oxsm|Crot|Ehhadh|Pank2|Gpat4|Acot4|Hmgcs1|Pank3|Fitm2|Acnat1|Acsl5
GO:0009409	response to cold	0.87184	-3.59339	Acadl|Acadvl|Nfe2l1|Prkaca|Pparg|Tmem135|Rnf34|Abraxas2|Plac8|Dnajc3
GO:0006865	amino acid transport	1.48213	-3.55306	Slc3a2|Nfe2l1|Slc25a15|Psen1|Slc3a1|Slc7a7|Slc6a6|Xk|Slc6a20b|Cln8|Slc9a3r1|Ace2|Slc38a10|Slc6a19|Slc25a12|Ctns|Slc43a2
GO:0034389	lipid droplet organization	0.697472	-3.54988	Plin2|Plin3|Tbc1d20|Cds1|Faf2|Fitm2|Spg20|Ppia
GO:0042176	regulation of protein catabolic process	3.40017	-3.40369	Akt1|Fhit|Mgat3|Nfe2l1|Oaz1|Odc1|Furin|Prkaca|Ppp2ca|Psen1|Sec22b|Sumo3|Tnfaip3|Ubb|Arih2|Mapk8|Mapk9|Sh3d19|Rnf19a|Sco1|Snx3|Rybp|Ndfip1|Hspbp1|Rchy1|Bag5|Clec16a|Det1|Gabarapl2|Tiparp|Zfand2a|Psme3ip1|Pttg1ip|Egln1|Laptm4b|Chmp6|Ppp2r3a|Rgp1|Vcp
GO:0006979	response to oxidative stress	3.05144	-3.34991	Akt1|Aldh3a2|Rhob|Atrn|Bnip3|Casp3|Casp6|Chuk|Coq7|Crk|Idh1|Jak2|Mgat3|Mtf1|Nfe2l1|Ppp2cb|Psen1|Psmb5|Rnf7|Tnfaip3|Map2k1|Mapk8|Mapk9|Cln8|Rcan1|Foxo3|Htra2|Thg1l|Glrx2|Vkorc1l1|1600014C10Rik|Ppif|Ppp1r15b|Stk24|Ppia
GO:0006575	cellular modified amino acid metabolic process	2.00523	-3.33171	Acadl|Ckmt1|Ctsl|Dhfr|Hagh|Lpcat3|Idh1|Nfe2l1|Ptdss1|Plscr1|Sult1b1|Aldh9a1|Icmt|Ethe1|Aasdhppt|Slc16a10|Crot|Ctns|Cth|Gcnt4|Ggact|Clic5|Serinc2
GO:0043065	positive regulation of apoptotic process	4.70793	-3.31501	Akt1|Rhoa|Rhob|Bak1|Bnip3|Bnip3l|Btg1|Calm1|Calm2|Calm3|Casp3|Casp6|Casp9|Cdc42|Degs1|E2f1|Fadd|B4galt1|Dnaja1|Jak2|Ldha|Mcl1|Ppp1r15a|Pparg|Ppp2ca|Psen1|Sap18|Scin|Spop|Tex261|Plscr1|Ubb|Map2k4|Mapk8|Mapk9|Slc9a3r1|Irf5|Pdcd7|Rybp|Mtch2|Foxo3|Dhodh|Pmaip1|Htra2|Pycard|Pik3cb|Stk17b|Unc5b|Egln1|Pawr|Mfn2|Ube2z|Eif5a|Tigar
GO:0006890	retrograde vesicle-mediated transport, Golgi to endoplasmic reticulum	0.784656	-3.30325	Arf4|Atp9a|Kif1c|Rab6a|Sec22b|Copb2|Lman2|Rer1|Stx18
GO:1902532	negative regulation of intracellular signal transduction	4.27201	-3.30063	Akt1|Rhoa|Bcl2l2|Hyou1|Dyrk1a|Fem1a|Ptpn6|Dnaja1|Klf4|Mcl1|Pparg|Ppm1a|Ppm1b|Ppp2ca|Ppp2cb|Ptpn1|Ptprj|Ptprr|Rgs2|Tnfaip1|Tnfaip3|Vdac2|Synj2bp|Map2k1|Cul3|Homer2|Slc9a3r1|Sco1|Rcan1|Nmi|Tnfaip8l1|Pycard|Ndufs3|Lmbrd1|1810013L24Rik|Ace2|Bag5|Arhgap42|Marveld3|Sec14l1|Errfi1|Pik3cb|Rnf34|Ppif|Pttg1ip|Egln1|Mfn2|Mapkap1|Ppia
GO:0044829	positive regulation by host of viral genome replication	0.348736	-3.25622	Stom|Vapb|Tbc1d20|Ythdc2
GO:0030518	intracellular steroid hormone receptor signaling pathway	0.784656	-3.22555	Rhoa|Fkbp4|Dnaja1|Jak2|Taf7|Ptges3|Trip4|Nr3c2|Zmiz1
GO:0070125	mitochondrial translational elongation	0.261552	-3.18296	Tsfm|Mrpl44|Tufm
GO:0051301	cell division	4.01046	-3.15296	Birc5|Arf1|Arf6|Rhoa|Rhob|Ccnt1|Cdc25a|Cdc25c|Clta|Ext1|Cdca3|Nedd9|Nudc|Terf1|Cul3|Reep3|Knstrn|Anapc16|Dstn|Maea|Cables1|Ska2|Chmp3|2610002M06Rik|Chmp1b|Cinp|Spc24|Itgb3bp|Nsmce2|Bod1|Pik3cb|Clasp1|Chmp5|Rab35|Ube2s|Cdc123|Exoc5|Babam2|Abraxas2|Chmp6|Ulk4|Mapre2|Haus4|Spg20|Phf13|Cenpt
GO:0031987	locomotion involved in locomotory behavior	0.348736	-3.02047	Fzd4|Rcan1|Slc25a46|Cln6
GO:1901661	quinone metabolic process	0.697472	-3.01118	Coq7|Adh4|Coq5|Akr1a1|Ndufa9|Coq10b|Vkorc1l1|Ubiad1
GO:0051881	regulation of mitochondrial membrane potential	1.13339	-2.95421	Akt1|Bak1|Bnip3|Bnip3l|Ubb|Mtch2|Pmaip1|Tmem135|Pank2|Ctns|Mfn2|Spg20|Vcp
GO:0000041	transition metal ion transport	1.22058	-2.94749	Atp7b|Fkbp4|Slc31a1|Tcn2|Tmem165|Slc30a1|Slc39a1|Snx3|Slc48a1|Slc30a5|Slc39a11|Slc39a4|Lmtk2|Slc39a9
GO:0006486	protein glycosylation	1.83086	-2.94362	Ext1|Galnt1|Gcnt2|B4galt1|Mgat3|Psen1|Tmem165|Serp1|Nus1|Ube2j1|B4galt5|Srd5a3|Alg14|B3gnt3|Fut11|Alg9|Rpn1|B4gat1|Galnt10|Slc35c1|Fkrp
GO:0006914	autophagy	2.35397	-2.86733	Psen1|Rab1a|Rab33b|Tex264|Ulk2|Tollip|Tmem59|Trappc4|Slc25a46|Atg3|Fundc1|1600014C10Rik|Tm9sf1|Acbd5|Clec16a|Pik3cb|Chmp5|Gabarapl2|Stx12|Mfn2|Chmp6|Ilrun|Sec16a|Vcp|Tigar|Nrbf2|Atg4a
GO:0060628	regulation of ER to Golgi vesicle-mediated transport	0.43592	-2.86309	Arf1|Sar1a|Yipf5|Tbc1d20|Stx18
GO:0002931	response to ischemia	0.697472	-2.85733	Hyou1|Rcan1|Panx1|Cpeb4|Pik3cb|Ppif|Abraxas2|Tigar
GO:0015780	nucleotide-sugar transmembrane transport	0.348736	-2.81811	Slc35a2|Slc35a1|Slc35a5|Slc35c1
GO:0003056	regulation of vascular associated smooth muscle contraction	0.348736	-2.81811	Rhoa|Map2k1|Dock5|Arhgap42
GO:0048280	vesicle fusion with Golgi apparatus	0.348736	-2.81811	Sec22b|Uso1|Yipf5|Yipf4
GO:0007029	endoplasmic reticulum organization	1.13339	-2.81753	Lpcat3|Reep3|Sec61a1|Vapb|Emc3|Tmem170|Lman2|Stx18|Tram1|Emc7|Sec16a|Tor1aip2|Wdr83os
GO:0045338	farnesyl diphosphate metabolic process	0.261552	-2.8034	Plpp6|Fdps|Hmgcs1
GO:0051348	negative regulation of transferase activity	2.35397	-2.7945	Akt1|Casp3|Fem1a|Ptpn6|Dnaja1|Pkig|Pparg|Psen1|Ptpn1|Ptprj|Rgs2|Terf1|Tnfaip3|Coro1c|Taf7|Cln8|Pycard|Bag5|Errfi1|Pik3cb|Pip4k2c|Hexim1|Chmp6|Zgpat|Ppia|Tigar|Dnajc3
GO:0000266	mitochondrial fission	0.43592	-2.732	Mtch2|Slc25a46|Cox10|Ggnbp1|Mff
GO:0006656	phosphatidylcholine biosynthetic process	0.43592	-2.732	Pcyt1a|Lpcat3|Fabp5|Gpat4|Chpt1
GO:0070262	peptidyl-serine dephosphorylation	0.43592	-2.732	Ppp1r15a|Ppp2ca|Ppp2cb|Ppp2r2a|Ppp1r15b
GO:0010958	regulation of amino acid import across plasma membrane	0.43592	-2.732	Arg2|Psen1|Rgs2|Ace2|Slc43a2
GO:0071456	cellular response to hypoxia	1.13339	-2.73033	Ak4|Akt1|Bnip3|Bnip3l|Hyou1|Cr1l|Cited2|Pgk1|Pparg|Tbl2|Egln1|Pdk3|Tigar
GO:1904019	epithelial cell apoptotic process	0.610288	-2.71666	Arf6|Casp6|E2f1|Mapk8|Mtch2|Exoc5|E2f2
GO:0006220	pyrimidine nucleotide metabolic process	0.697472	-2.71398	Ak3|Nme4|Dhodh|Dctpp1|Cmpk1|Entpd7|Dpyd|Tbpl1
GO:0019217	regulation of fatty acid metabolic process	1.22058	-2.69841	Acadl|Acadvl|Akt1|Gk|Fabp5|Nfe2l1|Pparg|Mapk9|Pank2|Erlin1|Lpgat1|Wdtc1|Pdk3|Acsl5
GO:0036010	protein localization to endosome	0.348736	-2.64127	Arf6|Micall1|Tollip|Rab35
GO:0016226	iron-sulfur cluster assembly	0.523104	-2.59163	Nubp1|Ciao2a|Isca1|Ndufab1|Iba57|Lyrm4
GO:1903715	regulation of aerobic respiration	0.610288	-2.56166	Ak4|Akt1|Rhoa|Bnip3|Ppif|Pde12|Vcp
GO:2000272	negative regulation of signaling receptor activity	0.610288	-2.56166	Pparg|Psen1|Ptprj|Ace2|Errfi1|Chmp6|Zgpat
GO:0019058	viral life cycle	1.22058	-2.54496	Cdc42|Ctsl|Slc3a2|Rab1a|Pcbp1|Vapb|Tbc1d20|Spcs1|Ace2|Chmp5|AU040320|Chmp6|Trim31|Vcp
GO:0071029	nuclear ncRNA surveillance	0.261552	-2.52071	Exosc9|Exosc3|Exosc2
GO:2000638	regulation of SREBP signaling pathway	0.261552	-2.52071	Zbtb7b|Amfr|Spring1
GO:0035166	post-embryonic hemopoiesis	0.261552	-2.52071	Ahr|Jak2|Klf4
GO:0006875	cellular metal ion homeostasis	2.7027	-2.49127	Atp1b1|Atp1b3|Atp7b|Bak1|Bnip3|Chga|Cyb561|Hexb|Psen1|Slc31a1|Tmem165|Xk|Slc30a1|Nubp1|Ncoa4|Sco1|Atp6ap1|Vapb|Ndfip1|Maip1|Slc30a5|Slc39a4|1600014C10Rik|Pik3cb|Mcur1|Nr3c2|Egln1|Stim2|Mfn2|Rap1gds1|Slc35g1
GO:0140052	cellular response to oxidised low-density lipoprotein particle stimulus	0.348736	-2.48458	Akt1|Myd88|Adtrp|Mexis
GO:0010661	positive regulation of muscle cell apoptotic process	0.610288	-2.41862	Bnip3|Pparg|Map2k4|Mapk8|Mfn2|Eif5a|Tigar
GO:0046686	response to cadmium ion	0.610288	-2.35114	Akt1|Chuk|Mtf1|Sord|Slc30a1|Mapk8|Mapk9
GO:1903649	regulation of cytoplasmic transport	0.523104	-2.33885	Atp9a|Map2k1|Mapk8|Snx3|Dennd10|Eipr1
GO:0006891	intra-Golgi vesicle-mediated transport	0.523104	-2.33885	Rab33b|Rab6a|Copb2|Gosr2|Gabarapl2|Cog8
GO:1903828	negative regulation of protein localization	1.91805	-2.20292	Ap2m1|Arf6|Chga|Hadh|Dnaja1|Pkig|Ppp2ca|Terf1|Snx3|Ube2j1|Tmem59|Ndfip1|Bag4|Ankrd13a|Abhd17c|Tax1bp3|Adtrp|Derl2|Os9|Eny2|Ilrun|Picalm
GO:0007264	small GTPase mediated signal transduction	2.00523	-2.1698	Rhoa|Rhob|Cdc42|Chuk|Dab1|Ksr1|Nras|Nucb1|Rab33b|Sos1|Vav2|Synj2bp|Uso1|Rhot1|Dock5|Nkiras2|Rap2c|Dhcr24|Dock8|Tax1bp3|Rab35|Ralgps2|Rap1a
GO:0090181	regulation of cholesterol metabolic process	0.610288	-2.16306	Acadl|Acadvl|Fmo5|Lpcat3|Fdps|Erlin1|Apob
GO:1903320	regulation of protein modification by small protein conjugation or removal	2.09241	-2.12061	Akt1|Hspa5|Dnaja1|Psen1|Tnfaip3|Ubb|Mapk8|Mapk9|Cul3|Sart3|Tollip|Sae1|Nmi|Ndfip1|Hspbp1|Rchy1|Bag5|Ube2s|Dcun1d4|Pttg1ip|Gnl3l|Ppia|Vcp|Zmiz1
GO:0006783	heme biosynthetic process	0.43592	-2.11699	Alas1|Hmbs|Snx3|Cox10|Iba57
GO:0007021	tubulin complex assembly	0.261552	-2.11005	Tbca|Vbp1|Tbcc
GO:0015871	choline transport	0.261552	-2.11005	Psen1|Slc44a4|Sec14l1
GO:0010727	negative regulation of hydrogen peroxide metabolic process	0.261552	-2.11005	Ptger4|Stat3|Ctns
GO:0006399	tRNA metabolic process	1.56931	-2.1072	Exosc9|Pus1|Exosc3|Thg1l|Rpp14|Trmt112|Mocs3|Fars2|2210016F16Rik|Gtpbp3|Lrrc47|Trmo|Rars|Exosc2|Ctu1|Dtd2|Lcmt2|Gon7
GO:0034314	Arp2/3 complex-mediated actin nucleation	0.348736	-2.10203	Arpc3|Arpc4|Arpc2|Iqgap2
GO:1905897	regulation of response to endoplasmic reticulum stress	0.87184	-2.07764	Bak1|Hyou1|Atf6b|Lpcat3|Ppp1r15a|Nfe2l1|Ptpn1|Spop|Pdia6|Manf
GO:0010876	lipid localization	2.7027	-2.0561	Plin2|Atp9a|Fzd4|Hexb|Kcnn4|Fabp5|Mttp|Pparg|Abcd3|Tex2|Plscr1|Ugcg|Gltp|Nme4|Slc25a20|Plin3|Crot|Osbpl10|Cds1|Osbp|Prelid2|Cptp|Stx12|Slc51a|Gramd1c|Slc10a3|Fitm2|Apob|Atp10b|Mexis|Acsl5
GO:0006099	tricarboxylic acid cycle	0.523104	-2.05318	Aco2|Cs|Idh1|Mdh2|Mdh1|Sucla2
GO:0050999	regulation of nitric-oxide synthase activity	0.523104	-2.05318	Acvr2a|Akt1|Arg2|Dhfr|Nus1|Pik3cb
GO:0008209	androgen metabolic process	0.43592	-2.03549	Hsd17b7|Hsd3b3|Sgpl1|Tiparp|Hsd17b11

## Sheet: Cluster 2
GO ID	GO term	%InGO	LogP	Gene symbol
GO:0006396	RNA processing	8.68768	-35.1965	Aqr|Bop1|Zfp36l1|C1qbp|Coil|Celf1|Ddx3x|Ddx5|Dhx9|Srsf10|Fbl|Fmr1|Thumpd3|Hsd17b10|Hnrnpc|Hnrnpa1|Hnrnpk|Prmt1|Khsrp|Lyar|Magoh|Ints6|Npm1|Npm3|Pabpc1|Papola|Pa2g4|Prpf4b|Ptbp1|Rbm3|Rbmx|Rnps1|Khdrbs1|Srsf2|Srsf3|Slbp|Snrpb|Snrpb2|Snrpd1|Son|Ssb|Snu13|Supt6|Suv39h1|Alyref|Tsn|Ybx1|Rngtt|Rrp9|Imp4|Prpf19|Usp39|Larp7|Rtcb|Nsun2|Cpsf2|Trmt10c|Mettl2|Krr1|Plrg1|Hnrnpa2b1|Tsnax|Nono|Zranb2|Ddx20|Rpp30…
GO:0006325	chromatin organization	6.70821	-31.7761	Aebp2|Axin1|Bmi1|Brca1|Cbx1|Cbx2|Cdyl|Chd1|Ctcf|Dr1|Smarcad1|Eya3|Ezh1|Brd2|Nr3c1|Haspin|H3f3a|H3f3b|Hcfc1|Hdac2|Hmgb1|Hmgn1|Hmgn2|Hmga2|Foxa1|Foxa2|Hp1bp3|Jarid2|Kcnq1|Mbd2|Msl3|Mtf2|Myo1c|Uhrf1|Npm1|Npm3|Nsd1|Kat2b|Phf2|Ptma|Rbl1|Rbl2|Trim27|Rlim|Ncor1|Hltf|Smarca4|Smarcb1|Smarcc1|Kdm5c|Spin1|Ssrp1|Supt6|Suv39h1|Ubtf|Tdg|Top1|Tspyl1|Ttf1|Kdm6a|Baz1b|Yy1|Dnajc2|Ash2l|Macroh2a1|Brd7|H1f2|Hmgn5|Na…
GO:0000278	mitotic cell cycle	6.59824	-30.9991	Apc|Atf2|Brca1|Bub3|Casp2|Ccna2|Ccnb2|Ccnd1|Ccnd2|Ccne1|Ccnf|Ccng1|Ccni|Cdc25b|Cdk1|Cdk2|Cenpa|Dctn1|Dync1h1|E2f3|E2f5|Mapre1|Eif4e|Eps8|Haspin|Htt|Hmga2|Kpnb1|Itgb1|Kif2a|Kif3b|Kif4|Kifc5b|Stmn1|Lats1|Mad1l1|Mcm3|Mcm6|Mre11a|Map4|Mybl2|Ppp1r12a|Nek2|Nup62|Pafah1b1|Pcna|Pcnt|Pdcd6ip|Nup88|Ptpn11|Kif20a|Rad17|Rad21|Ran|Ralbp1|Rnf2|Rock2|Rpa2|Vps4b|Son|Sptbn1|Aurkb|Aurka|Tacc3|Tuba1b|Tubb5|Xpc|Zfp2…
GO:0044257	cellular protein catabolic process	6.96481	-27.5074	Apc|Arntl|Ate1|Axin1|Canx|Casp8|Ctnnb1|Cbl|Ccnf|Cd2ap|Clock|Ctsc|Ctsh|Ddb1|Eif2ak3|Faf1|Fem1b|Usp15|Grn|Trip12|Ide|Itch|Lamp2|Man1a|Usp34|Uhrf1|Pdcd6ip|Plaa|Ppt1|Lgmn|Psap|Psma2|Psma3|Psmc2|Psmc3|Rad23b|Ripk1|Rlim|Rnf4|Sel1l|Vps4b|Stam|Psmd2|Hsp90b1|Uba1|Ube2h|Ube3a|Usp12|Usp10|Usp5|Usp9x|Vhl|Rnf103|Arih1|Psmd13|Rnf13|Cop1|Map3k1|Psma5|Psma7|Psmb2|Cops3|Cul1|Yme1l1|Skp2|Ubl4a|Prpf19|Rnf11|Usp25|U…
GO:0016570	histone modification	4.72874	-24.1756	Atf2|Bmi1|Brca1|Ccna2|Cdk2|Ddb1|Dr1|Smarcad1|Eya3|Ezh1|Fbl|Usp15|Haspin|H3f3a|Hcfc1|Hdac2|Hmga2|Prmt1|Mbd2|Msl3|Nfya|Nfyb|Uhrf1|Nsd1|Kat2b|Phf2|Prkca|Ppp1r1b|Rnf2|Smarca4|Kdm5c|Aurkb|Suv39h1|Ctr9|Kdm6a|Vrk1|Baz1b|Ash2l|H1f2|Suz12|Kat6b|Paxip1|Morf4l2|Ncoa6|Actl6a|Ruvbl1|Mllt1|Ing5|Dpy30|Wdr61|Riox2|Ufl1|Ppm1f|Trim37|Kansl2|Mllt3|Rnf168|Naa40|Mier1|Sfpq|Ing3|Riox1|Naa50|Rps6ka5|Usp16|Hopx|Ep400|Kd…
GO:2000112	regulation of cellular macromolecule biosynthetic process	5.38856	-23.2515	Aco1|Hnrnpd|Zfp36l1|Zfp36l2|Btg2|C1qbp|Ctnnb1|Rb1cc1|Cd36|Celf1|Ddx3x|Ddx6|Dhx9|Dnajc1|Eef2|Eif2ak3|Eif4e|Eif4ebp2|Eif4g2|Fech|Fmr1|Fxr1|Gfpt1|Rack1|Gspt1|Eif2ak1|Prmt1|Insr|Khsrp|Uhmk1|Magoh|Mlh1|Nck1|Nck2|Ncl|Npm1|Pabpc1|Prkca|Pld1|Pa2g4|Cnot7|Ppp1ca|Ppp1cb|Eif2ak2|Rbm3|Rock2|Rps3a1|Khdrbs1|Shmt1|Cyfip1|Tcof1|Tyms|Ybx1|Abce1|Fto|Mapk1|Eif3b|Trmt10c|Caprin1|Eif3d|Aatf|Tmed2|Mettl3|Chp1|Syncrip|M…
GO:0006913	nucleocytoplasmic transport	3.44575	-23.1888	Adam10|Anp32a|Arntl|Atf2|Axin1|Ddx5|E2f3|Hspa9|Kpnb1|Kpna1|Kpna2|Kpna4|Kpna6|Lmna|Magoh|Nup50|Npm1|Nup62|Pik3r1|Med1|Nup88|Rab18|Ran|Ranbp1|Ranbp2|Rangap1|Atxn1|Srsf3|Ssb|Alyref|Ube2i|Abce1|Ing1|Hnrnpa2b1|Styx|Chp1|Mbtps1|Gsk3b|Rangrf|Stk4|Rrs1|Rbm8a|Xpo7|Sarnp|Magohb|Chtop|Ncbp3|Hikeshi|Nutf2|Ddx39a|Nup35|Nup37|Ipo5|Zc3h11a|Dusp16|Nup93|Seh1l|Xpo5|Ndc1|Appl1|Poldip3|Eif4enif1|Gle1|Akap13|Ipo4|Sm…
GO:0006403	RNA localization	2.71261	-22.7179	Zfp36l1|Cct2|Cct4|Cetn3|Dhx9|Fbl|Fmr1|Htt|Hnrnpa1|Kpnb1|Khsrp|Magoh|Myo1c|Npm1|Nup62|Nup88|Ran|Ranbp2|Srsf3|Slbp|Ssb|Stau1|Supt6|Tcp1|Alyref|Tnks|Ybx1|Yy1|G3bp2|Cetn2|Hnrnpa2b1|Nop58|Rbm8a|Sarnp|Magohb|Chtop|Ncbp3|Tomm20|Ddx39a|Prpf6|Nup35|Nup37|A1cf|Zc3h11a|Nup93|Seh1l|Xpo5|Lrpprc|Ndc1|Poldip3|Gle1|Ckap5|Bicd2|Nup107|Pom121|Tpr|Rbm15b|Srsf1|Nup155|Casc3|Eif4a3|Aaas|Nup214|Hnrnpa3|Nol6|Nup133|Nxt…
GO:0033044	regulation of chromosome organization	3.37243	-22.0782	Apc|Hnrnpd|Bub3|Ctnnb1|Cct2|Cct3|Cct4|Cct5|Cct6a|Cct7|Cct8|Cdk2|H3f3a|H3f3b|Lmna|Mad1l1|Mre11a|Nek2|Kat2b|Rad21|Rnf4|Smarca4|Smarcb1|Smarcc1|Aurkb|Tacc3|Tcp1|Tnks|Baz1b|Yy1|Zfp207|Cdc6|Map3k4|Mapk1|Macroh2a1|Brd7|Nbn|Pttg1|Ppp1r10|Cdca8|Cdc23|Zwint|Hnrnpa2b1|Ncapg|Uchl5|Actr8|Anapc7|Actl6a|Ruvbl1|Terf2ip|Anapc5|Nek7|Spc25|Nuf2|Cdt1|Cdca5|Zwilch|Smarcc2|Ino80|Ncapd2|Ube2c|Trip13|Dcp2|Sfpq|Dhx36|Pa…
GO:0034660	ncRNA metabolic process	5.35191	-21.8026	Bop1|Ddx3x|Fbl|Thumpd3|Hsd17b10|Hars|Khsrp|Lyar|Ints6|Npm1|Npm3|Pa2g4|Rbm3|Spin1|Ssb|Snu13|Suv39h1|Tcof1|Top1|Tsn|Farsb|Rrp9|Imp4|Larp7|Rtcb|Nsun2|Trmt10c|Mettl2|Krr1|Hnrnpa2b1|Tsnax|Rpp30|Ddx21|Mettl3|Snd1|C1d|Rrs1|Nsa2|Wbp11|Pes1|Utp3|Dtd1|Tsen34|Lage3|Osgep|Rsl1d1|Exosc7|Farsa|Trmt6|Ddx18|Polr3k|Rbm7|Ddx17|Pus3|Rrp15|Rpf2|Nvl|Mettl16|Pop1|Nifk|Mphosph10|Gar1|Urm1|Tyw5|Nol11|Ebna1bp2|Dtwd1|Gtpb…
GO:0010564	regulation of cell cycle process	6.96481	-20.7488	Acvr1|Adam17|Apbb2|Apc|Apex1|Atf2|Brca1|Zfp36l1|Zfp36l2|Birc6|Bub3|Casp2|Ctnnb1|Ccnd1|Ccnd2|Ccnf|Ccng1|Cdc25b|Cdk1|Cdc7|Cdk2|Clock|Csnk2a1|Dctn1|Ddb1|Ddx3x|Dlg1|Dync1h1|Drg1|Fem1b|Haspin|Hmga2|Insr|Kif3b|Lmnb1|Lrp5|Mad1l1|Met|Mki67|Mre11a|Nek2|Npm1|Nup62|Kat2b|Pdcd6ip|Med1|Psme3|Pten|Ptpn11|Kif20a|Rad17|Rad21|Rad51ap1|Ranbp1|Rbl1|Rbl2|Rnf4|Rock2|Rpa2|Rrm2|Vps4b|Smarca4|Smarcb1|Smarcc1|Aurkb|Aurka…
GO:0010638	positive regulation of organelle organization	5.53519	-20.4245	Abl1|Apc|Hnrnpd|Bcl2l11|Ctnnb1|Cct2|Cct3|Cct4|Cct5|Cct6a|Cct7|Cct8|Cdk2|Cfl2|Cttn|Dctn1|Dlg1|Dync1h1|Drg1|Mapre1|F2rl1|Fer|Fmn1|Grn|Htt|Hif1a|Irgm1|Insr|Cd47|Kif5b|Lrp5|Mad1l1|Smad3|Fyco1|Met|Mre11a|Myo1c|Nck1|Nck2|Nek2|Nf2|Nup62|Pdcd6ip|Lcp1|Ppargc1a|Rac1|Rad21|Rad51ap1|Trim27|Ralbp1|Rock2|Cyfip1|Vps4b|Aurkb|Aurka|Swap70|Sdc4|Tcp1|Tgfbr1|Tnks|Wdr1|Yy1|G3bp2|Map3k1|Map3k4|Mapk1|Macroh2a1|G3bp1|Nb…
GO:0080135	regulation of cellular response to stress	6.81818	-18.7447	Abl1|Adam17|Axin1|Bmp2|Brca1|Ctnnb1|Rb1cc1|Cd36|Ddx5|Dhx9|Dlg1|Eif2ak3|Eya3|F2rl1|Fech|Fem1b|Fh1|Fmr1|Fxr1|Gata4|Rack1|Grn|Trip12|Hif1a|Hmgb1|Hmgcr|Hmga2|Hnrnpk|Eif2ak1|Prmt1|Hsph1|Ier5|Itch|Lmnb1|Lyn|Met|Naip1|Naip2|Nbr1|Nck1|Nck2|Neo1|Npm1|Pafah1b1|Prdx1|Igbp1|Kat2b|Pcna|Pik3r1|Eif2ak2|Psap|Pten|Ptpn2|Ptprf|Rad51ap1|Ralbp1|Ripk1|Rock2|Rpa2|Ncor1|Skil|Smarca4|Smarcb1|Smarcc1|Sod2|Suv39h1|Traf3|V…
GO:0006974	cellular response to DNA damage stimulus	6.59824	-18.7209	Abl1|Apc|Apex1|Atf2|Bcl2l11|Brca1|Btg2|Casp2|Cbx1|Ccnd1|Ccng1|Ccnk|Cdk1|Cdc7|Cdk2|Clock|Ddb1|Ei24|Smarcad1|Eya3|Fh1|Fmr1|Xrcc6|Gtf2h1|Trip12|Hipk1|Hmgb1|Hmgn1|Hmga1|Hmga2|Lyn|Mapkapk2|Mcm3|Mcm5|Mcm6|Mlh1|Mre11a|Myo6|Uhrf1|Npm1|Pcna|Pik3r1|Pold2|Ptpn11|Rad17|Rad21|Rad23b|Rad51ap1|Rfc1|Rev3l|Rpa2|Sod2|Ssrp1|Suv39h1|Tank|Tdg|Uba1|Usp10|Vrk1|Baz1b|Zmat3|Wrn|Xpc|Yap1|Yy1|Ash2l|Nek4|Smc1a|Cetn2|Fto|Map…
GO:1902850	microtubule cytoskeleton organization involved in mitosis	1.8695	-14.1568	Cenpa|Dctn1|Mapre1|Htt|Kpnb1|Itgb1|Kif2a|Kif3b|Kif4|Kifc5b|Stmn1|Map4|Mybl2|Nek2|Pafah1b1|Pcnt|Ralbp1|Aurkb|Aurka|Tacc3|Zfp207|Smc1a|Spry1|Cenph|Racgap1|Pibf1|Cdca8|Rab11a|Spc25|Nuf2|Lsm14a|Nde1|Cltc|Poc1a|Ints13|Tpx2|Ckap5|Gpsm2|Mzt1|Rcc1|Numa1|Fbxw11|Nusap1|Cdk5rap2|Tasor|Aaas|Insc|Setd2|Mcph1|Ccnb1|Nsfl1c
GO:0034654	nucleobase-containing compound biosynthetic process	5.93842	-14.0829	Adk|Adsl|Ap3b1|Atf1|Atf2|Atp5a1|Atp5b|Hnrnpd|Creb1|Dck|Ddx5|Dhx9|Dld|Dr1|Acsl1|Fosl2|Gfpt1|Gtf2h1|Gtf2i|Gucy2c|Hsp90ab1|Hsp90aa1|Smad1|Smad3|Smad4|Mef2a|Pias2|Ncoa2|Nfil3|Npm1|Npm3|Pcna|Pdha1|Pold2|Med1|Ppp1r1b|Prps1|Rbmx|Rev3l|Polr1c|Polr2a|Sub1|Rrm2|Shmt1|Ski|Hltf|Sp1|Spin1|Supt6|Med22|Tcea1|Ubtf|Tcof1|Tfam|Thrb|Tk1|Top1|Ctr9|Ttf1|Tyms|Vdr|Wrn|Dido1|Impdh1|Papss1|Mapk1|Polr3e|Polk|Eloa|Polr1f|A…
GO:0045787	positive regulation of cell cycle	3.70235	-13.1448	Abl1|Adam17|Apex1|Bcl2l11|Brca1|Ccnd1|Ccnd2|Cdc25b|Cdk1|Cdc7|Ddx3x|Dync1h1|Eif4e|Fnta|Gata4|Hmgb1|Foxa1|Slc6a4|Insr|Kif3b|Lmnb1|Lrp5|Lrp6|Mad1l1|Met|Npm1|Nup62|Pafah1b1|Kat2b|Pim1|Prkca|Med1|Lgmn|Ptpn11|Rad21|Rad51ap1|Ranbp1|Rock2|Rrm2|Vps4b|Aurkb|Aurka|Tbx3|Cdc6|Macroh2a1|Racgap1|Larp7|Tmod3|Ppp1r10|Cdca8|Cdc23|Plrg1|Psmd10|Rab11a|Spag5|Azin1|Ncapg|Anapc7|Smpd3|Anapc5|Map3k20|Rgcc|Dynlt3|Cdt1|Po…
GO:0051656	establishment of organelle localization	3.88563	-12.9537	Ap3b1|Ap3s2|Ctnnb1|Cenpa|Dctn1|Dlg1|Dync1h1|Mapre1|Ptk2|Htt|Hif1a|Kpnb1|Itgb1|Kif1b|Kif5b|Kifc5b|Lyn|Mad1l1|Fyco1|Mlh1|Map4|Bloc1s5|Myo1c|Myo6|Myo7b|Npm1|Nup62|Bloc1s6|Pafah1b1|Nup88|Ran|Vps4b|Snap23|Tacc3|Ezr|Ywhaz|Abce1|Spry1|Cops5|Pibf1|Cdca8|Cdc23|Wipi1|Exoc7|Rab11a|Spag5|Copg2|Ap3m1|Chp1|Pdcd10|Actr10|Rrs1|Chmp4c|Actr2|Nuf2|Mis12|Cdt1|Nde1|Tmed9|Cdca5|Chmp2b|5730455P16Rik|Arhgap21|Myo1e|Fam8…
GO:2001252	positive regulation of chromosome organization	1.64956	-12.4941	Hnrnpd|Ctnnb1|Cct2|Cct3|Cct4|Cct5|Cct6a|Cct7|Cct8|Cdk2|Mad1l1|Mre11a|Nek2|Rad21|Aurkb|Tcp1|Tnks|Yy1|Map3k4|Mapk1|Macroh2a1|Nbn|Ppp1r10|Hnrnpa2b1|Ncapg|Uchl5|Actr8|Actl6a|Ruvbl1|Terf2ip|Nek7|Cdt1|Ino80|Ncapd2|Sfpq|Dhx36|Parn|Numa1|Tpr|Tasor|Pphln1|Naf1|Dkc1|Rtel1|Lig4
GO:0031330	negative regulation of cellular catabolic process	2.71261	-10.4246	Hnrnpd|Tspo|Caml|Csnk2a1|Dhx9|Dffa|Eif4g2|Ptk2|Fmr1|Gata4|Hnrnpab|Hsp90ab1|Mapkapk2|Mtm1|Npc1|Pabpc1|Rgn|Smarcc1|Usp9x|Ybx1|Nsun2|Usp25|Pbk|Sdcbp|Uchl5|Styx|Syncrip|Mtor|Usp14|Vps35|Rnf41|Poldip2|Rraga|Pdcl3|Foxk2|Dab2ip|A1cf|Nbas|Usp19|Dhx36|Lrpprc|Parn|Eif4enif1|Svip|Scfd1|Hnrnpa0|N4bp1|Tent2|Tbc1d14|Qsox1|Srsf1|Dicer1|Eif4g1|Tent4a|Mtmr9|Tent5a|Tent4b|Senp1|Klhl22|Anks1|Wac|Psmf1|Csde1|Kdm4a|T…
GO:0031647	regulation of protein stability	3.07918	-10.1739	Apbb2|Bmp2|Caml|Ctnnd1|Cct2|Cct3|Cct4|Cct5|Cct6a|Cct7|Cct8|Creb1|Ctsh|Ddost|Dvl3|Grn|Hcfc1|Htt|Hspd1|Hsp90ab1|Hsp90aa1|Irgm1|Kras|Lamp2|Lmna|Smad3|Nf2|Npm1|Pik3r1|Pim1|Pten|Pex2|Ncor1|Aurka|Tbx3|Tcp1|Usp9x|Zfp207|Ubl4a|Nckap1|Chp1|Pdcd10|Golga7|Stk4|Sav1|Vps35|Asph|Mcm8|Ccnh|Rnf128|Swsap1|Cmtm6|Rnf149|Coa8|Rtn4|Pdcl3|Gtpbp4|A1cf|Ubr5|Cdkn2aip|Usp19|Naa15|Usp47|Rnf139|Qrsl1|Trim44|Dnaja3|Usp8|Sirt…
GO:0040029	regulation of gene expression, epigenetic	1.64956	-9.06218	Axin1|Brca1|Cdyl|Ctcf|Ezh1|Nr3c1|H3f3a|H3f3b|Hmgb1|Hmga2|Jarid2|Kcnq1|Mbd2|Phf2|Trim27|Rlim|Smarca4|Suv39h1|Ubtf|Tdg|Ash2l|Macroh2a1|Suz12|Mettl3|Gsk3b|Pcgf5|Smarcd1|Sirt1|Smarca5|Rrp8|Cggbp1|Hat1|Rbm15b|Baz2a|Dicer1|Hdac4|Prmt7|Kdm1b|Tasor|Pphln1|Rbm15|Rfwd3|Arid4a|Ep300|Hdac1
GO:0010256	endomembrane system organization	4.17889	-8.98677	Ap1b1|Ap1g1|Ap3b1|Ap3s2|Atp2a2|Caml|Cdk1|Creb1|Dctn1|Eif2ak3|Emd|Epb41l3|Htt|Agfg1|Lmna|Lmnb1|Pafah1b1|Psap|Pten|Rab10|Rab18|Rab5b|Rtn3|Vps4b|Snap23|Sptbn1|Stx3|Vrk1|Ywhaz|Pacsin2|Ubl4a|Polr2m|Tmem38b|Esyt2|Vamp4|Vti1a|Rab11a|Arhgef7|Arl6ip1|Atp8b1|Ap3m1|Pals1|Atl2|Tmed2|Pdcd10|Tmed6|Retreg1|Chmp4c|Snx9|Golph3|Tmed7|Baiap2l1|Ccdc47|Arl8b|Cltc|Snap29|Tmed9|Cog6|Hikeshi|Tmem33|Cert1|Rtn4|Chmp2b|Gcc…
GO:0031060	regulation of histone methylation	1.31965	-8.90109	Brca1|Ctnnb1|Ctcf|Fh1|Hcfc1|Jarid2|Lmna|Smad4|Mtf2|Nsd1|Smarcb1|Supt6|Suv39h1|Ctr9|Nelfa|Macroh2a1|Paxip1|Zfp110|Wdr61|Snw1|Chtop|Kansl2|Asxl2|Rtf1|Sirt1|Smarca5|Prmt6|Kdm1a|Rrp8|Rnf20|Baz2a|Wdr5|L3mbtl2|Kdm4a|Nsd3|Kpna7
GO:0006997	nucleus organization	1.68622	-8.89107	Dctn1|Emd|H3f3b|Agfg1|Lmna|Lmnb1|Pafah1b1|Vps4b|Suv39h1|Ubtf|Pes1|Chmp4c|Serbp1|Rtn4|Chmp2b|Nup35|Nolc1|Ankle2|Nup93|Seh1l|Ndc1|Sun1|Sirt1|Smarca5|Gopc|Hmgb2|Rrp8|Nup107|Psme4|Golm1|Rrn3|Pom121|Vps4a|Baz2a|Nup155|Ubxn2a|Zmpste24|Tardbp|Tmem201|Tmf1|Nup133|Nup54|Nup98|Syne2|Lemd3|Nsfl1c
GO:0031123	RNA 3'-end processing	1.28299	-8.72626	Fbl|Hsd17b10|Ints6|Papola|Slbp|Ssb|Larp7|Cpsf2|Trmt10c|Exosc7|Fip1l1|Polr3k|Mtpap|Nudt21|Exosc8|Trnt1|Rprd1b|Ints12|Ints8|Parn|Pcf11|Rprd2|Clp1|Tent2|Scaf8|Cstf2|Ints5|Elac1|Tent4a|Tut7|Cdc73|Tent4b|Rprd1a|Dkc1|Ncbp1
GO:1902115	regulation of organelle assembly	2.23607	-8.60225	Dync1h1|Drg1|Htt|Smad4|Map4|Mtm1|Npm1|Nup62|Kat2b|Pdcd6ip|Lcp1|Rnf4|Vps4b|Stam|Sdc4|Ezr|Yap1|G3bp2|G3bp1|Wipi1|Sdcbp|Spag5|Ubqln2|Wdr45|Gsk3b|Chmp4c|Tbc1d7|Trim37|Chmp2b|Snx4|Cnot2|C9orf72|Cyld|Mtmr3|Gpsm2|Snx7|Scfd1|Tbc1d14|Numa1|Cnot6|Prkaa1|Prkaa2|Tpr|Snx18|Tbc1d12|Cdk5rap2|Trappc12|Sipa1l1|Cep120|Cep76|Rab3gap1|Lrsam1|Gsn|Tapt1|Cnot6l|Arhgap35|Cnot1|Atmin|Septin7|Smcr8|Syne2
GO:0042176	regulation of protein catabolic process	3.4824	-8.49184	Adam9|Apc|Arntl|Axin1|Caml|Cdh1|Csnk2a1|Ctsc|Ddb1|Ptk2|Faf1|Fmr1|Gna12|Rack1|Hmgcr|Hsp90ab1|Hsp90aa1|Itch|Lats1|Smad3|Smad4|Mtm1|Nsf|Psme3|Pten|Rad23b|Rgn|Smarcc1|Aurka|Psmd2|Ube3a|Usp5|Usp9x|Vhl|Ezr|Arih1|Cop1|Usp25|Pbk|Ube2k|Sdcbp|Psmd10|Oaz3|Azin1|Ubqln2|Ubqln1|Uchl5|Styx|Snx1|Foxo1|Gsk3b|Rnf14|Sh3rf1|Usp14|Psmd14|Vps35|Serpinb1a|Smurf2|Atg4b|Snx9|Socs4|Ufl1|Rnf41|Pdcl3|Dab2ip|Trim32|Psmd1|Zdh…
GO:0006457	protein folding	1.8695	-8.4078	Pdia4|Canx|Cct2|Cct3|Cct4|Cct5|Cct6a|Cct7|Cct8|Dnajc5|Dffa|Dnajc1|Pdia3|Hsph1|Hspd1|Hsp90ab1|Hsp90aa1|Hspa4|Hspa9|Nktr|Ranbp2|Stip1|Tcp1|Hsp90b1|Dnajc2|Dnajb6|Fkbp9|Hspa14|Prdx4|Dnaja2|Dnajc10|Chordc1|Cwc27|Pdcl|Ppid|Mesd|Trap1|Pdcl3|St13|Pdia5|Erp44|Dnajb1|Dnaja3|Txndc9|Qsox1|Txndc5|Tbcd|Hspa13|Ahsa1|Ppig|Clpx
GO:0006446	regulation of translational initiation	0.989736	-8.37911	Ddx3x|Eif2ak3|Eif4ebp2|Eif4g2|Fech|Fmr1|Eif2ak1|Uhmk1|Nck1|Nck2|Npm1|Khdrbs1|Eif3b|Tmed2|Mettl3|Bzw1|Bzw2|Polr2g|Paip2|Gle1|Tpr|Eif4g1|Ythdf2|Eif5|Paip2b|Ago2|Ncbp1
GO:0006468	protein phosphorylation	5.46188	-8.26663	Abi1|Abl1|Abl2|Acvr1|Adam10|Atf2|Bmp2|Bmpr1a|Bmpr2|Cab39|Rb1cc1|Ccna2|Ccnd1|Ccne1|Ccnk|Cdc25b|Cdk1|Cdc7|Cdk2|Cops2|Creb1|Csnk2a1|Dapk2|Eif2ak3|Ephb2|Ephb4|Erbb3|Ptk2|Fer|Frk|Brd2|Usp15|Haspin|Gtf2h1|Gucy2c|H3f3a|Hipk1|Hmga2|Eif2ak1|Hspa9|Irak1|Insr|Jak1|Uhmk1|Lats1|Lyn|Smad1|Smad5|Mapkapk2|Melk|Met|Nek2|Pck1|Pdpk1|Pik3r1|Pim1|Prkca|Ppp1r1b|Ppp3cb|Prkar1a|Eif2ak2|Prkx|Prlr|Prpf4b|Ripk1|Rock2|Ryk|S…
GO:1900151	regulation of nuclear-transcribed mRNA catabolic process, deadenylation-dependent decay	0.623167	-8.25984	Hnrnpd|Zfp36l1|Zfp36l2|Dhx9|Pabpc1|Cnot7|Ybx1|Syncrip|Dhx36|Tent4a|Tnrc6b|Tent4b|Tnrc6c|Csde1|Cnot1|Ago2|Rc3h1
GO:0016197	endosomal transport	2.19941	-8.17541	Ankfy1|Ap3b1|Dctn1|Eps15|Evi5|Htt|Itsn1|Rab10|Reps1|Trim27|Vps4b|Stam|Washc2|Vps26a|Vamp4|Gosr1|Vti1a|Rab11a|Snx1|Vps35|Dpy30|Chmp4c|Snx9|Golt1b|Arl8b|Cmtm6|Cltc|Leprotl1|Rab14|Chmp2b|Vps26b|Snx4|Snx5|Gcc2|Spag9|Snx6|Tbc1d5|Rhobtb3|Als2|Ap5m1|Snx27|Rbsn|Acap2|Lrba|Ankrd50|Tbc1d14|Vps4a|Snx18|Reps2|Trappc10|Washc5|Arhgap1|4932438A13Rik|Leprot|Zfyve9|Vps54|Washc4|Heatr5b|Heatr5a|Epg5
GO:0043484	regulation of RNA splicing	1.97947	-7.99855	C1qbp|Celf1|Ddx5|Srsf10|Fmr1|Fxr1|Hnrnpk|Magoh|Ncl|Npm1|Kat2b|Pik3r1|Ptbp1|Rbm3|Rbmx|Rnps1|Polr2a|Khdrbs1|Srsf2|Srsf3|Son|Prpf19|Larp7|Hnrnpa2b1|Hnrnph2|Hnrnph1|Rbm8a|Wtap|Snw1|Ahnak|Rbm7|Ddx17|Slc38a2|Cdk12|Rrp1b|Hnrnpll|Ern1|Rbfox2|Hnrnpf|Taf5l|Sf3b4|Rbm15b|Srsf1|Mbnl3|Eif4a3|Usp22|Rbm15|Ptbp3|Thrap3|Grsf1|Atxn7|Setx|Nup98|Ncbp1
GO:0006399	tRNA metabolic process	1.8695	-7.83555	Thumpd3|Hsd17b10|Hars|Ssb|Farsb|Rtcb|Nsun2|Trmt10c|Mettl2|Rpp30|Dtd1|Tsen34|Lage3|Osgep|Exosc7|Farsa|Trmt6|Polr3k|Pus3|Pop1|Urm1|Tyw5|Dtwd1|Exosc8|Trmt10b|Trnt1|Yars2|Nars|Rpusd4|Elp3|Qrsl1|Lsm6|Kars|Qars|Clp1|Kti12|Ddx1|Nsun3|Eprs|Rars2|Elac1|Trmt2b|Dars|Dars2|Gatb|Grsf1|Thumpd1|Slfn9|Nars2|Gars|Iars2
GO:0006260	DNA replication	1.94282	-7.64775	Brca1|Ccne1|Mcm3|Mcm5|Mcm6|Mre11a|Nfic|Nfix|Orc2|Pcna|Pold2|Rfc1|Rev3l|Rpa2|Rrm2|Ssrp1|Alyref|Top1|Wrn|Dnajc2|Cdc6|Orc5|Polk|Nbn|Nasp|Samhd1|Ddx21|Orc6|Dtd1|Ing5|Mcm8|Zfp830|Cdt1|Pclaf|Etaa1|Rnaseh2a|Mgme1|Wrnip1|Dnaja3|Nucks1|Grwd1|Fam111a|Gins4|Supt16|Helb|Sde2|Gen1|Mcmbp|Kat7|Rfwd3|Rbbp7|Rtel1|Lig4
GO:0031400	negative regulation of protein modification process	4.2522	-7.49856	Abl1|Akap1|Apc|Bmp2|Brca1|Bub3|Tspo|Caml|Ctnnb1|Cbl|Cdyl|Crkl|Ephb2|Fh1|Rack1|Trip12|Hdac2|Hmgcr|Hnf4a|Hspa4|Insr|Jarid2|Lats1|Lrp5|Lrp6|Lyn|Met|Mtf2|Nck1|Nck2|Nf1|Nf2|Nnt|Npm1|Nup62|Ocln|Igbp1|Kat2b|Prkca|Plaa|Ppargc1a|Ppp1r1b|Prkar1a|Prkar2a|Pten|Ptpn2|Trim27|Rgn|Rock2|Smarcb1|Supt6|Swap70|Ywhae|Spry1|Macroh2a1|Myadm|Pibf1|Pbk|Ctdsp2|Stk39|Insm1|Ywhab|Ensa|Tmed2|Chp1|Gsk3b|Mtor|Terf2ip|Mllt1|Gs…
GO:0043414	macromolecule methylation	2.3827	-7.46759	Bmi1|Btg2|Ctcf|Ezh1|Fbl|Gspt1|Thumpd3|Hsd17b10|Hdac2|Prmt1|Nfya|Nfyb|Nsd1|Pcmt1|Smarca4|Snrpb|Suv39h1|Ctr9|Ash2l|Larp7|Nsun2|H1f2|Trmt10c|Suz12|Mettl2|Setd3|Paxip1|Mettl3|Ncoa6|Wtap|Virma|Dpy30|Wdr61|Trmt6|Ramac|Snrpd3|Mettl16|Eef1akmt1|Fam98b|Trmt10b|Mettl5|Rtf1|Wdr82|Prmt6|Pwp1|Nsun3|Rbm15b|Rlf|Nop2|Baz2a|Wdr5|Ash1l|Tet3|Setd1b|Mettl14|Rbbp5|Prmt7|Trmt2b|Kdm1b|Etf1|Kmt5b|Rbm15|Nsd3|Setd2|Arid4a
GO:0034976	response to endoplasmic reticulum stress	2.16276	-7.36482	Abl1|Apaf1|Bcl2l11|Pdia4|Canx|Ccnd1|Cftr|Ddx3x|Eif2ak3|Faf1|Pdia3|Marcks|Man1a|Nck1|Nck2|Pik3r1|Eif2ak2|Sel1l|Hsp90b1|Rnf103|Map3k5|Aifm1|Ube2k|Ubqln2|Ubqln1|Tmed2|Gsk3b|Erlec1|Dnajc10|Edem3|Psmc6|Ccdc47|Ufl1|Tmem33|Cert1|Stt3b|Tmem129|Tmco1|Dab2ip|Usp19|Tmx1|Rnf139|Erp44|Rhbdd1|Crebrf|Ern1|Herpud2|Ube4a|Eif4g1|Trim25|Nploc4|Marchf6|Ermp1|Atf6|Man1b1|Ecpas|Erlin2|Uggt1|Ep300
GO:0071826	ribonucleoprotein complex subunit organization	1.8695	-7.30069	Bop1|Coil|Celf1|Dhx9|Eif3a|Srsf10|Hsp90ab1|Hsp90aa1|Kif5b|Rbmx|Snrpb|Snrpd1|Snu13|Nufip1|Prpf19|Usp39|Ddx20|Eif3d|Ruvbl1|Rrs1|Crnkl1|Ramac|Prpf18|Rpf2|Gemin6|Snrpd3|Sf3a1|Nudt21|Prpf6|Prpf31|Ddx28|Scaf11|Sf3a3|Eif4b|Ckap5|Clp1|Psip1|Nop2|Srsf1|Pwp2|Dicer1|Cdc73|Prmt7|Dhx8|Eif5|Dhx29|Naf1|Ago1|Ago2|Setx|Ncbp1
GO:0070302	regulation of stress-activated protein kinase signaling cascade	2.08944	-7.18338	Axin1|Bmp2|Rb1cc1|Dlg1|F2rl1|Hmgb1|Hmgcr|Prmt1|Hsph1|Itch|Lmnb1|Lyn|Met|Naip1|Naip2|Nbr1|Pafah1b1|Prdx1|Igbp1|Eif2ak2|Ripk1|Ncor1|Traf3|Ezr|Rnf13|Map3k1|Map3k4|Map3k5|Mapk1|Cops5|Map4k4|Pbk|Stk39|Pdcd10|Foxo1|Sh3rf1|Zfp110|Dusp19|Dab2ip|Dusp16|Dusp3|Cyld|Rap2a|Unc5cl|Klhdc10|Qars|Magi3|Rell1|Rapgef1|Tlr3|Taok1|Fgd4|Pja2|Zmpste24|Fktn|Taok3|Tnik
GO:0048193	Golgi vesicle transport	2.45601	-7.16357	Ankfy1|Ap1g1|Ap3s2|Arf3|Bcap29|Copa|Cux1|Eps15|Htt|Kif16b|Nsf|Plcb3|Rab10|Rp2|Sptbn1|Sec23b|Wipi1|Vamp4|Gosr1|Vti1a|Copg2|Golga4|Tmed2|Snx1|Golga7|Rangrf|Tmed6|Golph3|Tmed7|Golt1b|Tmed9|Cog6|Rab14|Gcc2|Copb1|Lman1|Nbas|Chic2|Trappc8|Bicd2|Scfd1|Sec24a|Steep1|Yipf6|Rbsn|Arfgef2|Tbc1d14|Exoc8|Rab31|Exoc6|Trip11|Ap1ar|Arcn1|Trappc10|Trappc12|Vps41|Golph3l|Gak|Cog7|Klhl12|Pgap1|Vps54|Dnajc28|Dop1a|Tr…
GO:0010506	regulation of autophagy	2.60264	-7.13735	Bcl2l11|Tspo|Rb1cc1|Cttn|Eif4g2|Ptk2|Gata4|Gnai3|Htt|Hif1a|Hmgb1|Hpse|Irgm1|Fyco1|Mtm1|Npc1|Pafah1b2|Pik3c2a|Trim27|Usp10|Bok|Rragd|Wipi1|Rragc|Ubqln2|Wdr45|Ubqln1|Foxo1|Gsk3b|Mtor|Cisd2|Dram2|Ufl1|Atg12|Rnf41|Poldip2|Rraga|Foxk2|Dcaf12|Snx4|Trim32|C9orf72|Mtmr3|Trim14|Pik3r4|Svip|Snx7|Scfd1|Sirt1|Tbc1d14|Qsox1|Prkaa1|Prkaa2|Snx18|Eif4g1|Mtmr9|Wdr41|Klhl22|Wac|Rab3gap1|Atf6|Lrsam1|Kdm4a|Zmpste24|…
GO:0001701	in utero embryonic development	4.36217	-7.1233	Acvr1|Adam10|Amd1|Arnt|Atf2|Axin1|Bcl2l11|Bmi1|Bmp2|Bmpr1a|Zfp36l1|Birc6|Ctnnb1|Ccnb2|Ccnk|Cdh1|Cops2|Dmbt1|Fzd5|Gab1|Gabpa|Gata4|Gna12|Gna13|Grn|Hcfc1|Hif1a|Foxa2|Prmt1|Inpp5b|Itgb1|Krt8|Lats1|Smad3|Smad4|Man2a1|Ascl2|Matr3|Ncoa3|Nek2|Nmt1|Pcnt|Pitx2|Plcd1|Med1|Psmc3|Rbpj|Rrm2|Ncor1|Skil|Smarca4|Smarcb1|Sp1|Srf|Supt6|Suv39h1|Tbx3|Tgfbr1|Ctr9|Usp9x|Kdm6a|Yap1|Ybx1|Dnajb6|Mapk1|Cops3|Nbn|Prpf19|Rt…
GO:0006607	NLS-bearing protein import into nucleus	0.329912	-6.96979	Kpna1|Kpna2|Kpna4|Kpna6|Ranbp2|Nup35|Ipo5|Nup54|Kpna7
GO:1903829	positive regulation of protein localization	3.92229	-6.89642	Adam9|Apc|Brca1|Cct2|Cct3|Cct4|Cct5|Cct6a|Cct7|Cct8|Cd2ap|Cd38|Cdk1|Cdh1|Cftr|Dlg1|Eif2ak3|Emd|Ephb2|F2rl1|Rack1|Hcfc1|Hif1a|Hnrnpk|Hsp90ab1|Itgb1|Jup|Kif5b|Myo1c|Npm1|Nup62|Pcnt|Pfkfb2|Pik3r1|Ppp3cb|Rac1|Ran|Rock2|Nptn|Sptbn1|Stx3|Tcp1|Tfrc|Ezr|Vrk1|Yap1|Ywhae|Mapk1|Larp7|Iqgap1|Acsl4|Oaz3|Rab11a|Chp1|Ncoa6|Pdcd10|Gsk3b|Rangrf|Vps35|Asph|Golph3|Cdt1|Tm7sf3|Ppid|Mesd|Rtn4|A1cf|Tmem30a|Zdhhc2|Ipo5…
GO:0034645	cellular macromolecule biosynthetic process	5.38856	-6.86759	Acadm|Ddost|Ddx3x|Dpagt1|Drg1|Eef1a1|Eef2|Eif1a|Eif2ak3|Eif3a|Eif4a1|Eif4e|Eif4g2|Aimp1|Ext2|B4galnt2|Galnt3|Gfpt1|Rack1|Gspt1|Gtpbp1|Hars|Hif1a|Irgm1|Stt3a|Lyn|Mrpl40|Nmt1|Npc1|Eif2ak2|Rbm3|Rpn2|Rps3a1|Rps4x|Slbp|Ighmbp2|Farsb|Hs2st1|Abce1|Pign|Mrpl39|Mrpl15|Eif3b|Mrpl50|Gfm1|Wipi1|Fut8|St3gal6|Extl3|Wdr45|Eif3d|Eif3c|Alg2|Mrps31|Mogs|Golga7|C1galt1c1|Mrps30|Eef1e1|Eif1ax|Alg5|Rpl15|Farsa|Golph3…
GO:0051642	centrosome localization	0.623167	-6.81088	Dlg1|Kif5b|Pafah1b1|Plxna2|Aurka|Ezr|Nde1|Tbccd1|Ints13|Gpsm2|Bicd2|Sun1|Pard3|Akap9|Tmem201|Dync1li2|Syne2
GO:2001233	regulation of apoptotic signaling pathway	3.33578	-6.79396	Acvr1|Apaf1|Bcl10|Bcl2l11|Bmi1|Brca1|Birc6|Casp2|Casp8|Ctnna1|Ctnnb1|Rb1cc1|Cflar|Ctsc|Ctsh|Cttn|Dapk2|Ddx3x|Ei24|Eif2ak3|Eya3|Faf1|Fem1b|Gata4|Gnai3|Rack1|Pdia3|Hdac2|Htt|Hif1a|Hnrnpk|Hsph1|Itga6|Lmna|Mnt|Nck1|Nck2|Nf1|Igbp1|Ppp1ca|Psme3|Pten|Ptpn2|Ralbp1|Ripk1|Uri1|Skil|Sod2|Tgfbr1|Vhl|Yap1|Faim|Serinc3|Ppp2r1a|Bok|Psmd10|Nono|Plagl2|Ubqln1|Aatf|Ybx3|Gsk3b|Stk4|Sh3rf1|Itm2c|Eef1e1|Ing5|Armc10|R…
GO:0061640	cytoskeleton-dependent cytokinesis	1.20968	-6.77519	Apc|Cenpa|Stmn1|Septin2|Pdcd6ip|Septin5|Kif20a|Rock2|Vps4b|Son|Sptbn1|Aurkb|Racgap1|Cdca8|Septin11|Exoc7|Chmp4c|Snx9|Actr2|Chmp2b|Stambp|Cep55|Actr3|Usp8|Exoc8|Septin10|Exoc6|Nusap1|Vps4a|Snx18|Exoc3|Washc5|Septin7
GO:0043549	regulation of kinase activity	5.16862	-6.72087	Abl1|Adam17|Adam9|Prdx3|Apc|Aplp2|Axin1|Bmp2|Cab39|Cbl|Ccna2|Ccnb2|Ccnd1|Ccnd2|Ccne1|Ccnf|Ccng1|Ccni|Cdc25b|Dag1|Ddx3x|Dlg1|Dvl3|Eef1a1|Egr1|Ephb2|Ephb4|Erbb3|Acsl1|Ptk2|Fzd5|Xrcc6|Gab1|Htt|Hmgcr|Hmga2|Foxa2|Hnf4a|Hsph1|Hsp90ab1|Hsp90aa1|Irgm1|Irak1|Insr|Kras|Lats1|Lmo4|Lrp5|Lrp6|Lyn|Marcks|Met|Kitl|Mre11a|Nf1|Nf2|Npm1|Nup62|Kat2b|Pfkfb2|Pik3r1|Pim1|Prkca|Prkar1a|Prkar2a|Prlr|Pten|Ptpn2|Rac1|Ranb…
GO:0070646	protein modification by small protein removal	1.57625	-6.70362	Brca1|Cops2|Usp15|Usp34|Usp12|Usp10|Usp5|Usp9x|Cops3|Cops5|Cops4|Cops7a|Usp39|Usp25|Uchl3|Uchl5|Usp14|Psmd14|Usp46|Stambp|Vcpip1|Usp19|Otud6b|Otud4|Usp16|Cyld|Usp47|Usp45|Desi2|Senp3|Usp8|Taf5l|Bap1|Cops8|Usp22|Senp1|Mindy2|Atxn7|Usp7|Spata2|Taf2|Mysm1|Usp24
GO:1902369	negative regulation of RNA catabolic process	1.06305	-6.67843	Hnrnpd|Dhx9|Fmr1|Hnrnpab|Mapkapk2|Pabpc1|Ybx1|Nsun2|Syncrip|Mtor|A1cf|Nbas|Dhx36|Lrpprc|Parn|Eif4enif1|Hnrnpa0|Tent2|Srsf1|Dicer1|Tent4a|Tent5a|Tent4b|Csde1|Thrap3|Tardbp|Naf1|Dkc1|Igf2bp2
GO:0022411	cellular component disassembly	2.3827	-6.6466	Atp2a2|Rb1cc1|Cdk1|Cfl2|Dctn1|Dffa|Gspt1|Kif5b|Stmn1|Lamp2|Nsf|Pafah1b1|Lcp1|Twf1|Vps4b|Smarca4|Smarcb1|Smarcc1|Ssrp1|Vrk1|Wdr1|Abce1|Bok|Wipi1|Wdr45|Ubqln1|Gsk3b|Retreg1|Chmp4c|Atg4b|Wdr45b|Cisd2|Map1lc3b|Snap29|Ufl1|Atg12|Smarcc2|Chmp2b|Kif18b|Ddit4|Pik3r4|Atg2b|Ston1|Vps33a|Lrba|Smarcd2|Smarcd1|Grwd1|Exoc8|Prkaa1|Rimoc1|Prkaa2|Supt16|Vps4a|Dicer1|Dhx8|Etf1|Plaat3|Lamc1|Gsn|Gak|Septin7|Atg9a|Mi…
GO:0006356	regulation of transcription by RNA polymerase I	0.696481	-6.60264	Eif2ak3|Lyar|Myo1c|Ncl|Smarca4|Smarcb1|Ubtf|Baz1b|Macroh2a1|Ddx21|Mtor|Nol11|Ippk|Smarca5|Pwp1|Dek|Baz2a|Zmpste24|Phf8
GO:0006275	regulation of DNA replication	1.53959	-6.52748	Atf1|Ccna2|Cdk1|Cdc7|Cdk2|Dhx9|Faf1|Mcm3|Mcm5|Mcm6|Met|Npm1|Pcna|Rac1|Rad17|Ttf1|Yy1|Orc5|Uchl5|Actr8|Actl6a|Ruvbl1|Gmnn|Ing5|Stoml2|Zfp830|Cdt1|Ino80|Gtpbp4|Pds5a|Esco1|Wrnip1|Ankrd17|Smarca5|Nucks1|Gins4|Chtf8|Kat7|Wapl|Zmpste24|Jade1|Jade3
GO:1902532	negative regulation of intracellular signal transduction	4.14223	-6.52295	Abl1|Abl2|Apc|Arntl|Bmp2|C1qbp|Casp8|Cd2ap|Dag1|Ddx3x|Dlg1|Eif3a|Ephb2|F2rl1|Rack1|Hdac2|Hif1a|Hmgcr|Prmt1|Hsph1|Itch|Itgb1|Stmn1|Lyn|Mad1l1|Smad4|Met|Mtm1|Nf1|Nf2|Nup62|Pafah1b1|Igbp1|Prkca|Ppara|Pten|Ptpn2|Ripk1|Uri1|Ncor1|Sod2|Aurka|Tank|Tle1|Usp10|Ezr|Spry1|Limd1|Myadm|Pbk|Ppp1r10|Psmd10|Nono|Pde3a|Chp1|Ybx3|Foxo1|Gsk3b|Ranbp9|Mtor|Erbin|Trim59|Tbc1d7|Cdt1|Armc10|Rffl|Rnf149|Trap1|Dusp19|Nduf…
GO:0051653	spindle localization	0.843109	-6.33859	Cenpa|Dctn1|Dync1h1|Mapre1|Htt|Kpnb1|Itgb1|Map4|Pafah1b1|Spry1|Spag5|Actr2|Nde1|Wasl|Actr3|Gpsm2|Numa1|Fbxw11|Nusap1|Cdk5rap2|Insc|Mcph1|Nsfl1c
GO:0034063	stress granule assembly	0.513196	-6.29182	Ddx3x|Ddx6|Dync1h1|Atxn2|G3bp2|G3bp1|Lsm14a|C9orf72|Ubap2l|Pum2|Ythdf2|Ythdf1|Csde1|Ogfod1
GO:1901983	regulation of protein acetylation	1.13636	-6.1794	Arntl|Brca1|Ctcf|Ddx3x|Hdac2|Smad4|Myo1c|Nfya|Nfyb|Smarcb1|Baz1b|Brd7|Paxip1|Ddx21|Gsk3b|Terf2ip|Eid1|Dip2a|Rps6ka5|Glyr1|Sirt1|Smarca5|Prkaa1|Prkaa2|Arrb1|Dek|L3mbtl2|Taok1|Kat7|Zmpste24|Dip2b
GO:0016572	histone phosphorylation	0.549853	-6.10537	Ccna2|Cdk2|Haspin|H3f3a|Hmga2|Prkca|Ppp1r1b|Aurkb|Vrk1|Baz1b|Rps6ka5|Smarca5|Vrk3|Zmpste24|Dcaf1
GO:0032886	regulation of microtubule-based process	2.3827	-6.083	Abl1|Anxa5|Apc|Ccnf|Patj|Dctn1|Diaph1|Dync1h1|Drg1|Mapre1|Cfap20|Hsph1|Stmn1|Met|Npm1|Nup62|Pafah1b1|Igbp1|Kat2b|Pdcd6ip|Rac1|Rgn|Rnf4|Rock2|Vps4b|Tacc3|Arhgef7|Spag5|Azin1|Clip1|Gsk3b|Rangrf|Chmp4c|Chordc1|Cltc|Trim37|Chmp2b|Poc1a|Tpx2|Cyld|Xrcc3|Specc1l|Ckap5|Slain2|Gpsm2|Bicd2|Eml4|Pde4dip|Sirt1|Akap9|Numa1|Prkaa1|Prkaa2|Tbcd|Tpr|Gen1|Cdk5rap2|Taok1|Ska3|Cep120|Cep76|Gba2|Dync1li1|Mcph1|Atxn7
GO:0006914	autophagy	2.30938	-6.01979	Abl1|Arsb|Atp2a2|Rb1cc1|Ei24|Hmgb1|Irgm1|Lamp2|Nbr1|Npc1|Pik3c2a|Plaa|Rab19|Vps4b|Usp10|Wipi1|Vti1a|Ubqln2|Wdr45|Ubqln1|Foxo1|Retreg1|Chmp4c|Atg4b|Wdr45b|Cisd2|Arl8b|Dram2|Cltc|Map1lc3b|Snap29|Ufl1|Atg12|Rnf41|Chmp2b|Tbc1d5|Zkscan3|Tgfbrap1|C9orf72|Pik3r4|Smurf1|Trappc8|Atg2b|Vps33a|Lrba|Gopc|Prkaa1|Rimoc1|Prkaa2|Vps4a|Fnbp1l|Ubxn2a|Zfyve1|Vps41|Wdr41|Lrsam1|Smcr8|Pik3c2b|Atg4c|Atg9a|Nsfl1c|Rnf21…
GO:0006999	nuclear pore organization	0.366569	-6.01587	Rtn4|Nup35|Nup93|Seh1l|Ndc1|Nup107|Pom121|Nup133|Nup54|Nup98
GO:2000045	regulation of G1/S transition of mitotic cell cycle	1.68622	-5.95294	Acvr1|Adam17|Apc|Apex1|Casp2|Ccnd1|Ccnd2|Ddx3x|Dlg1|Haspin|Psme3|Pten|Rbl1|Rbl2|Rpa2|Rrm2|Smarca4|Smarcb1|Smarcc1|Brd7|Larp7|Hacd1|Ctdsp2|Plrg1|Crlf3|Actl6a|Rgcc|Ccnh|Smarcc2|Ino80|Zfp655|Appl1|Ankrd17|Smarcd2|Smarcd1|Cul4a|Eif4g1|Sde2|Cdc73|Wac|Gigyf2|Rfwd3|Zc3h12d|Arid1b|AY074887|Jade1
GO:0098760	response to interleukin-7	0.403226	-5.9172	Atp5b|Crkl|Pdia3|Hmgb1|Hspd1|Jak1|Rad23b|Stip1|Ybx1|Hnrnph1|Atic
GO:0030029	actin filament-based process	4.36217	-5.88844	Abi1|Abl1|Abl2|Actg1|Capza1|Capza2|Ctnna1|Cd2ap|Cdh1|Cfl2|Cflar|Cobl|Csrp1|Csrp2|Cttn|Cxadr|Diaph1|Dlg1|Epb41l3|Eps8|Fat1|Fer|Fmn1|Gab1|Gas2|Itgb1|Kcnj2|Kcnq1|Kras|Krt8|Marcks|Mef2a|Marcksl1|Myo1c|Myo6|Myo7b|Nck1|Nck2|Nf1|Nf2|Pafah1b1|Pdcd6ip|Pip5k1a|Lcp1|Prkar1a|Twf1|Rac1|Ran|Trim27|Rock2|Shc1|Sptbn1|Srf|Swap70|Tln1|Hsp90b1|Ezr|Wdr1|Dnajb6|Pacsin2|Racgap1|Mkln1|Shroom3|Tmod3|Nckap1|Setd3|Sdcbp|A…
GO:1901976	regulation of cell cycle checkpoint	0.733138	-5.82736	Atf2|Brca1|Fem1b|Mad1l1|Rpa2|Aurkb|Aurka|Ppp1r10|Cdca8|Map3k20|Cdt1|Etaa1|Xrcc3|Cul4a|Tpr|Gen1|Cdk5rap2|Rfwd3|Dync1li1|Ccnb1
GO:0006109	regulation of carbohydrate metabolic process	1.8695	-5.82196	Acadm|Cd36|Scarb2|Ddb1|Gfpt1|Nr3c1|Hif1a|Hmgb1|Foxa2|Hnf4a|Insr|Ncoa2|Nfkb1|P2ry1|Kat2b|Pfkfb2|Plcd1|Ppara|Ppargc1a|Ppp1ca|Ppp1cb|Ptpn2|Ranbp2|Rgn|Ncor1|Slc4a4|Foxo1|Mtor|Slc35b4|Smpd3|Midn|Prxl2c|Cltc|Foxk2|Dyrk2|Cox11|Adipor1|Ddit4|Sirt1|Ppp4r3b|Ppp1r3e|Prkaa1|Prkaa2|Wdr5|Hdac4|Erfe|Pdk1|Zmpste24|Usp7|Ep300|Ugt1a1
GO:0070936	protein K48-linked ubiquitination	0.879765	-5.7787	Itch|Rnf4|Ube2e3|Ube2h|Ube3a|Cul1|Skp2|Ube2k|Ube2g1|Rffl|Rnf115|Rnf146|Ube2c|Trim32|Ubr5|Rnf6|Ube3c|Topors|Fbxo38|Rnf216|Dtx3l|Hace1|Kbtbd7|Marchf6
GO:0060623	regulation of chromosome condensation	0.329912	-5.73679	H3f3a|H3f3b|Baz1b|Ncapg|Ncapd2|Smarca5|Wapl|Mcph1|Ccnb1
GO:0006998	nuclear envelope organization	0.733138	-5.66292	Dctn1|Emd|Lmna|Lmnb1|Pafah1b1|Vps4b|Chmp4c|Chmp2b|Ankle2|Nup93|Sun1|Vps4a|Nup155|Ubxn2a|Zmpste24|Tardbp|Tmem201|Syne2|Lemd3|Nsfl1c
GO:0010824	regulation of centrosome duplication	0.696481	-5.65943	Ccnf|Npm1|Nup62|Kat2b|Pdcd6ip|Rock2|Vps4b|Azin1|Chmp4c|Chordc1|Trim37|Chmp2b|Poc1a|Xrcc3|Sirt1|Gen1|Cdk5rap2|Cep120|Cep76
GO:0010639	negative regulation of organelle organization	2.89589	-5.52446	Apc|Bub3|Tspo|Capza1|Capza2|Ccnf|Mapre1|Eps8|H3f3a|H3f3b|Stmn1|Lmna|Mad1l1|Smad4|Met|Map4|Mtm1|Npm1|Kat2b|Pik3r1|Ppargc1a|Twf1|Rad21|Sptbn1|Aurkb|Swap70|Tnks|Tfrc|Baz1b|Yap1|Zfp207|Map3k1|Nbn|Add3|Pttg1|Tmod3|Myadm|Bok|Zwint|Psmd10|Arhgef7|Terf2ip|Gmfb|Lima1|Spc25|Nuf2|Tbc1d7|Rnf41|Zwilch|Trim37|Trip13|Dcp2|Tom1l1|Tpx2|Opa1|Specc1l|Scfd1|Eml4|Smarca5|Arhgef18|Smg6|Tbcd|Tpr|Arfgef1|Cdk5rap2|Tent4b…
GO:0015917	aminophospholipid transport	0.219941	-5.27539	Atp8a1|Scarb2|Atp8b1|Tmem30a|Atp11b|Tmem30b
GO:0000288	nuclear-transcribed mRNA catabolic process, deadenylation-dependent decay	0.58651	-5.16756	Zfp36l1|Zfp36l2|Mlh1|Cnot7|Exosc7|Exosc8|Dcp2|Cnot2|Parn|Cnot6|Patl1|Cnot6l|Samd4b|Cnot1|Rc3h2|Rc3h1
GO:0048511	rhythmic process	2.23607	-5.13966	Ahcyl|Arntl|Hnrnpd|Cdk1|Clock|Creb1|Csnk2a1|Ddb1|Ddx5|Dhx9|Egr1|Gas2|Gfpt1|Rack1|Hdac2|Hnf4a|Slc6a4|Ncoa2|Nfil3|Nfya|Kat2b|Ppara|Ppargc1a|Ppp1ca|Ppp1cb|Ppp1cc|Pten|Rock2|Ncor1|Kdm5c|Sp1|Suv39h1|Klf10|Tnfrsf11a|Top1|Ube3a|Usp9x|Nono|Mettl3|Gsk3b|Mtor|Zfp830|Sfpq|Kdm5b|Sirt1|Cul4a|Fbxw11|Prkaa1|Prkaa2|Arrb1|Cipc|Kdm2a|Thrap3|Tardbp|Mat2a|Usp7|Nrip1|Setx|Ahcy|Ep300|Hdac1
GO:0009451	RNA modification	1.46628	-5.09821	Fbl|Thumpd3|Hsd17b10|Hnrnpab|Fto|Larp7|Nsun2|Trmt10c|Mettl2|Mettl3|Syncrip|Wtap|Virma|Osgep|Trmt6|Pus3|Ramac|Mettl16|Gar1|Urm1|Tyw5|Dtwd1|A1cf|Trmt10b|Rpusd4|Elp3|Mettl5|Pus7l|Apobec3|Kti12|Nsun3|Rbm15b|Nop2|Mettl14|Trmt2b|Rbm15|Thumpd1|Naf1|Dkc1|Alkbh5
GO:0044772	mitotic cell cycle phase transition	1.42962	-5.0829	Apc|Ccna2|Ccnb2|Ccnd1|Ccnd2|Ccne1|Ccnf|Ccng1|Ccni|Cdc25b|Cdk1|Cdk2|E2f3|E2f5|Eif4e|Eps8|Itgb1|Lats1|Tacc3|Skp2|Nasp|Cdc23|Cks1b|Anapc7|Cks2|Rgcc|Ctdp1|Ppp6c|Ccny|Ube2c|Rcc1|E2f4|Tcf19|Camk2d|Klf11|Cdc27|Ccnb1|Taf2|Phf8
GO:0031098	stress-activated protein kinase signaling cascade	0.843109	-5.07753	Akr1b3|Atf2|Zfp36l1|Ptk2|Irak1|Smad3|Mapkapk2|Nfkb1|Nr2c2|Map2k6|Map3k1|Map3k5|Mapk1|Ror2|Usp25|Map3k20|Dusp19|Spag9|Map3k13|Tlr3|Trib1|Kat7|Irak4
GO:0071459	protein localization to chromosome, centromeric region	0.439883	-5.04106	Bub3|Cdk1|Cenpa|Ctcf|Haspin|H3f3a|Jarid2|Aurkb|Mis12|Zwilch|Champ1|Rcc2
GO:0008608	attachment of spindle microtubules to kinetochore	0.439883	-5.04106	Bub3|Mapre1|Mad1l1|Zfp207|Spc25|Nuf2|Mis12|Cdt1|Seh1l|Sgo1|Eml4|Champ1
GO:0006487	protein N-linked glycosylation	0.806452	-5.0201	Ddost|Dpagt1|Ext2|Gfpt1|Stt3a|Rpn2|Fut8|Alg2|Mogs|Alg5|Dhdds|Slc39a8|Stt3b|Tmem258|Mgat5|Mlec|Pgm3|Mgat2|Mgat4a|Uggt1|Alg6|Alg8
GO:1904375	regulation of protein localization to cell periphery	1.39296	-4.99144	Adam10|Cdh1|Csnk2a1|Dag1|Dlg1|Ephb2|Rack1|Gpc4|Itgb1|Kif5b|Mmp14|Pik3r1|Lypla1|Sptbn1|Stx3|Ezr|Vamp4|Rab11a|Gsk3b|Rangrf|Cltc|Zdhhc2|Appl1|Actr3|Acsl3|Gpsm2|Gopc|Numa1|Camk2d|Vps4a|Hectd1|Ppp1r9b|Lyplal1|Zdhhc5|Ppfia1|Atp2c1|Iqsec2|Tnik
GO:0007034	vacuolar transport	1.46628	-4.94896	Ankfy1|Ap1g1|Ap3b1|Ap3s2|Scarb2|Grn|Igf2r|Lamp2|M6pr|Mtm1|Psap|Vps4b|Stam|Vti1a|Vps35|Chmp4c|Arl8b|Leprotl1|Chmp2b|Gcc2|Tgfbrap1|C9orf72|Als2|Pik3r4|Smurf1|Ndfip2|Snx27|Vps33a|Hook1|Rbsn|Vps4a|Dtx3l|Scyl2|Vps41|Leprot|Vps13d|Gak|Vps54|Gnptab|Epg5
GO:0097193	intrinsic apoptotic signaling pathway	1.53959	-4.91829	Apaf1|Atf2|Bcl2l11|Brca1|Casp2|Ddx3x|Ddx5|Ei24|Eif2ak3|Hipk1|Melk|Mlh1|Pik3r1|Prkca|Sod2|Map3k5|Aifm1|Nbn|Bok|Ube2k|Pdcd10|Gsk3b|Snw1|Diablo|Gskip|Dnajc10|Shisa5|Coa8|Aen|Tmem109|Ppm1f|Dyrk2|Dab2ip|Uaca|Ddit4|Ern1|Sirt1|Rrp8|Topors|Trp53bp2|Pdk1|Ep300
GO:0043923	positive regulation by host of viral transcription	0.366569	-4.89263	Chd1|Smarca4|Smarcb1|Sp1|Snw1|Ctdp1|Rrp1b|Tfap4|Nucks1|Ep300
GO:0033143	regulation of intracellular steroid hormone receptor signaling pathway	0.916422	-4.75727	Arntl|Brca1|Clock|Ddx5|Nr3c1|Hmga2|Foxa1|Lats1|Pias2|Ncoa2|Ncoa3|Med1|Ncor1|Smarca4|Yap1|Skp2|Rnf14|Ufl1|Cnot2|Rnf6|Sirt1|Ufsp2|Cnot1|Ep300|Hdac1
GO:0016577	histone demethylation	0.47654	-4.70756	Phf2|Kdm5c|Kdm6a|Riox2|Riox1|Kdm5b|Kdm1a|Kdm1b|Kdm2a|Kdm4a|Kdm3b|Phf8|Kdm7a
GO:1902237	positive regulation of endoplasmic reticulum stress-induced intrinsic apoptotic signaling pathway	0.256598	-4.70518	Eif2ak3|Nck1|Nck2|Ptpn2|Serinc3|Bok|Sirt1
GO:0010611	regulation of cardiac muscle hypertrophy	0.879765	-4.68238	Adk|Akap1|Ptk2|Mtpn|Nr3c1|Jarid2|Lmna|Smad3|Smad4|Mef2a|Prkca|Ppara|Twf1|Rock2|Yy1|Glrx3|Foxo1|Gsk3b|Mtor|Ctdp1|Sirt1|Camk2d|Ece1|Pde5a
GO:0031669	cellular response to nutrient levels	1.79619	-4.665	Atf2|Dsc2|Eif2ak3|Pdia3|Foxa2|Lamp2|Pck1|Pik3c2a|Pim1|Ppara|Eif2ak2|Xpr1|Srebf2|Srf|Suv39h1|Klf10|Vdr|Wrn|Map3k5|Mapk1|Rragd|Wipi1|Rragc|Wdr45|Foxo1|Mtor|Rnase4|Ireb2|Atg4b|Wdr45b|Map1lc3b|Rraga|Seh1l|Mtmr3|Pik3r4|Aoc1|Rictor|Sirt1|Rrp8|Prkaa1|Prkaa2|Eif4g1|Fnip1|Zfyve1|Vps41|Gcn1|Pik3c2b|Mios|Cadps2
GO:0070849	response to epidermal growth factor	0.58651	-4.649	Zfp36l1|Zfp36l2|Eef1a1|Ncl|Med1|Ptpn11|Ptpn12|Mapk1|Iqgap1|Ireb2|Dab2ip|Snx6|Dusp3|Tpr|Rasa1|Garem1
GO:0046488	phosphatidylinositol metabolic process	1.3563	-4.59805	Inpp5b|Mtm1|Pik3c2a|Pik3r1|Pip5k1b|Pip5k1a|Plcb3|Plcd1|Pten|Sh3yl1|Pign|Mtmr1|Pgap4|Socs4|Pigw|Pip4p2|Mtmr3|Pik3r4|Mboat7|Pigt|Fig4|Pi4kb|Socs7|Mtmr9|Fam126b|Pip4p1|Pi4ka|Lclat1|Pgap2|Smg1|Plcg2|Pik3c2b|Pgap1|Bpnt2|Mtmr12|Pigk|Pigg
GO:0016311	dephosphorylation	1.94282	-4.57435	Acp1|Cdc25b|Eya3|Inpp5b|Mtm1|Ppp1r12a|Nck1|Ppp1ca|Ppp1cb|Ppp1cc|Ppp3cb|Pten|Ptp4a1|Ptpn11|Ptpn12|Ptpn2|Ptprf|Ptprk|Rngtt|Ppp2r5e|Ppp2r1a|Ctdsp2|Mtmr1|Acpp|Ctdp1|Ppp6c|Dusp19|Ppm1f|Ppp4r1|Rprd1b|Dusp16|Dusp11|Dusp3|Pip4p2|Pgam5|Ppp2r1b|Mtmr3|Hdhd2|Cttnbp2nl|Fig4|Fbxw11|Ppp4r3b|Mtmr9|Plppr3|Cdc14b|Pip4p1|Rprd1a|Pxylp1|Bpnt2|Mtmr12|Pptc7|Ctdspl2|Ptpn3
GO:1903320	regulation of protein modification by small protein conjugation or removal	2.08944	-4.50997	Abl1|Xiap|Arnt|Axin1|Bcl10|Brca1|Bub3|Tspo|Caml|Ctnnb1|Ddx3x|Egr1|Trip12|Hif1a|Hsp90ab1|Hsp90aa1|Itch|Npm1|Plaa|Pten|Tank|Tgfbr1|Ctr9|Ube2i|Ube3a|Skp2|Uba2|Psmd10|Paxip1|Ubqln1|Chp1|Mtor|Tbc1d7|Ufl1|Gtpbp4|Fbxo33|Ubr5|Otud4|Ndfip2|N4bp1|Trim44|Dnaja3|Ube2n|Kdm1a|Arrdc3|Topors|Rnf20|Arrb1|Dcun1d1|Hdac4|Dtx3l|Trib1|Ubxn2a|Kdm2a|Chfr|Aimp2|Sprtn
GO:0006354	DNA-templated transcription, elongation	0.549853	-4.47579	Supt6|Tcea1|Ubtf|Ctr9|Eloa|Wdr61|Tefm|Gtf2f2|Cdk12|Cdk13|Rtf1|Supt16|Ell2|Cdc73|Setd2
GO:0032006	regulation of TOR signaling	1.09971	-4.42643	Arntl|Slc7a1|Gna12|Hif1a|Mtm1|Rheb|Usp9x|Rragd|Rragc|Gsk3b|Golph3|Tbc1d7|Rraga|Fam83d|Seh1l|C9orf72|Ddit4|Tti1|Rictor|Sirt1|Deptor|Prkaa1|Prkaa2|Fnip1|Pip4p1|Klhl22|Wac|Zmpste24|Smcr8|Mios
GO:0090501	RNA phosphodiester bond hydrolysis	0.806452	-4.42621	Bop1|Npm1|Cpsf2|Rpp30|Rnase4|Rrs1|Exosc7|Fip1l1|Polr3k|Pop1|Nudt21|Exosc8|Nol9|Parn|Ern1|Tsr1|Cstf2|Elac1|Dicer1|Khnyn|Zc3h12d|Ncbp1
GO:0031023	microtubule organizing center organization	1.02639	-4.4222	Brca1|Ctnnb1|Cdk2|Patj|Dctn1|Ppp1r12a|Nek2|Npm1|Nup62|Pafah1b1|Rock2|Slc16a1|Aurka|Cetn2|Rbm14|Pard6b|Haus2|Chordc1|Nde1|Pclaf|Gcc2|Sgo1|Ckap5|Fbxw11|Cdk5rap2|Cep120|C2cd3|Poc1b
GO:0071680	response to indole-3-methanol	0.183284	-4.39581	Brca1|Ctnna1|Ctnnb1|Cdh1|Jup
GO:0021987	cerebral cortex development	1.13636	-4.35232	Ctnnb1|Crkl|Celf1|Adgrg1|Hif1a|Hnrnpk|Lrp6|Afdn|Nf1|Pafah1b1|Rac1|Tacc3|Ywhae|Zbtb18|Pals1|Gsk3b|Nde1|Rtn4|Dab2ip|Nars|Cul5|Sun1|Mboat7|Dicer1|Socs7|Cep120|Btbd3|Mcph1|Fbxo45|Syne2|Smo
GO:0043087	regulation of GTPase activity	2.6393	-4.32786	Crkl|Dvl3|Evi5|F2rl1|Rack1|Itga6|Itgb1|Stmn1|Met|Afdn|Mmut|Nf1|Pafah1b1|Pip5k1a|Plxna2|Rangap1|Rgn|Ralbp1|Ccl9|Sos2|Spry1|Map4k4|Rabgap1l|Iqgap1|Arhgef7|Tmed2|Net1|Gsk3b|Mtor|Tbc1d1|Snx9|Gapvd1|Tbc1d2b|Tbc1d7|Zc3h15|Dab2ip|Tbc1d13|Tbc1d5|Rrp1b|C9orf72|Als2|Ccdc125|Rictor|Usp6nl|Tbc1d14|Rapgef1|Rcc2|Arrb1|Rasa2|Snx18|Rapgef6|Eif2b1|Tbc1d12|Arfgef1|Arap2|Adap2|Snx13|Sipa1l1|Eif5|Rasa1|Wdr41|Rab3gap…
GO:0000470	maturation of LSU-rRNA	0.47654	-4.31441	Bop1|Npm1|Snu13|Nsa2|Pes1|Rsl1d1|Ddx18|Rrp15|Rpf2|Nifk|Gtpbp4|Nol9|Nop2
GO:0070918	primary sncRNA processing	0.513196	-4.30401	Ddx3x|Rbm3|Tsn|Hnrnpa2b1|Tsnax|Mettl3|Snip1|Pum2|Nup155|Dicer1|Tut7|Ago1|Ago2|Ncbp1
GO:0060479	lung cell differentiation	0.513196	-4.30401	Ctnnb1|Creb1|Foxa1|Foxa2|Rbpj|Thrb|Yap1|Rbbp9|Tmem38b|Sav1|Gpsm2|Numa1|Aimp2|Insc
GO:1901799	negative regulation of proteasomal protein catabolic process	0.659824	-4.28757	Caml|Hsp90ab1|Mtm1|Smarcc1|Usp9x|Usp25|Pbk|Sdcbp|Uchl5|Styx|Usp14|Usp19|Svip|N4bp1|Senp1|Wac|Psmf1|Usp7
GO:2000736	regulation of stem cell differentiation	0.879765	-4.26868	Zfp36l2|Ccnk|Gata4|Hdac2|Hspa9|Ncoa3|Eif2ak2|Yap1|Nsun2|Gsk3b|Nudt21|Cdk12|Cdk13|Dhx36|Prdm4|Pwp1|Chd4|Mta3|Dicer1|Ythdf2|Gatad2b|Rbbp7|N4bp2l2|Hdac1
GO:2000622	regulation of nuclear-transcribed mRNA catabolic process, nonsense-mediated decay	0.329912	-4.23867	Hnrnpab|Magoh|Pabpc1|Syncrip|Rbm8a|A1cf|Nbas|Casc3|Eif4a3
GO:0030953	astral microtubule organization	0.293255	-4.19507	Dlg1|Kpnb1|Tacc3|Ezr|Rab11a|Pde4dip|Numa1|Cep120
GO:0009124	nucleoside monophosphate biosynthetic process	0.58651	-4.19342	Adk|Adsl|Dck|Prps1|Shmt1|Tyms|Impdh1|Rfk|Uck2|Atic|Dut|Gmps|Ppat|Pfas|Dctd|Uprt
GO:0030111	regulation of Wnt signaling pathway	2.45601	-4.1604	Abl1|Abl2|Apc|Xiap|Arntl|Axin1|Bmp2|Ctnnb1|Ctnnd1|Cdh1|Csnk2a1|Ddx3x|Egr1|Emd|Hdac2|Hmga2|Kpna1|Lats1|Lrp6|Smad3|Mbd2|Usp34|Nfkb1|Rbpj|Smarca4|Spin1|Tle1|Tle3|Tle4|Tnks|Yap1|Map3k1|Ror2|G3bp1|Limd1|Foxo1|Ruvbl1|Gsk3b|Stk4|Vps35|Gskip|Nrarp|Ccny|Rnf146|Dab2ip|Mllt3|Csnk1g3|Atp6ap2|Ubr5|Cyld|Usp47|Gid8|Fam53b|Tbl1xr1|Usp8|Csnk1a1|Tmem64|Rapgef1|Scyl2|Cdc73|Depdc1b|Wnk1|Jade1|Zfp703|Hdac1|Tmem170b|R…
GO:0051125	regulation of actin nucleation	0.549853	-4.15953	Fmn1|Trim27|Cyfip1|Washc2|Nckap1|Gmfb|Carmil1|Wasl|Arfip1|Fchsd2|Ap1ar|Washc5|Gsn|Wasf2|Washc4
GO:0031061	negative regulation of histone methylation	0.439883	-4.15441	Brca1|Fh1|Jarid2|Mtf2|Smarcb1|Supt6|Macroh2a1|Sirt1|Prmt6|Kdm1a|Wdr5|Kdm4a
GO:0043631	RNA polyadenylation	0.47654	-4.13414	Papola|Cpsf2|Fip1l1|Mtpap|Nudt21|Pcf11|Clp1|Tent2|Scaf8|Cstf2|Tent4a|Cdc73|Tent4b
GO:0016575	histone deacetylation	0.696481	-4.10199	Smarcad1|Hdac2|Mbd2|Msl3|Morf4l2|Mier1|Sfpq|Hopx|Tbl1xr1|Sirt1|Chd4|Baz2a|Mta3|Hdac4|Rcor1|Gatad2b|Mideas|Rbbp7|Hdac1
GO:0045927	positive regulation of growth	2.49267	-4.07439	Adam10|Adam17|Bmpr1a|Bmpr2|Ccnd2|Cd38|Cdk1|Creb1|Csnk2a1|Celf1|Cyba|Ddx3x|Dlg1|Eif4g2|Ptk2|Gata4|Mtpn|Gpam|Nr3c1|H3f3a|H3f3b|Hmga2|Hnrnpk|Insr|Afdn|Mmp14|Mtm1|Ncoa3|Pafah1b1|Pim1|Plaa|Rbpj|Cyfip1|Srf|Tgfbr1|Ezr|Yap1|Mapk1|Atp8a2|Acsl4|Sdcbp|Psmd10|Rab11a|Golga4|Extl3|Ybx3|Gsk3b|Mtor|Armc10|Ino80|Rtn4|Ppm1f|Trim32|Cdkn2aip|Shtn1|Map3k13|Hopx|Usp47|Smurf1|Rictor|Sirt1|Eif4g1|Eif2b2|Klhl22|Adnp2|Ccn…
GO:0010976	positive regulation of neuron projection development	1.8695	-4.07194	Abl1|Abl2|Adam17|Arsb|Atf1|Scarb2|Cflar|Cobl|Eef1a1|Ephb2|Grn|Hnrnpk|Itga6|Itgb1|Lrp6|Lyn|Marcks|Met|Afdn|Nck1|Nf1|Pafah1b1|Twf1|Ranbp1|Nptn|Cyfip1|Ror2|Stau2|Iqgap1|Atp8a2|Caprin1|Clip1|Mtor|Actr2|Rtn4|Dab2ip|Tmem30a|Dhx36|Actr3|Opa1|Kidins220|Sirt1|Fig4|Rrn3|Fbxo38|Rapgef1|Washc5|Camk1d|Arhgap35|Setx|Ep300
GO:0007029	endoplasmic reticulum organization	0.953079	-4.0693	Caml|Eif2ak3|Htt|Rab10|Rab18|Rtn3|Ubl4a|Polr2m|Tmem38b|Esyt2|Arl6ip1|Atl2|Tmed2|Retreg1|Ccdc47|Tmem33|Cert1|Rtn4|Lman1|Vcpip1|Shtn1|Steep1|Atl3|Gak|Mmgt1|Mia3
GO:0043039	tRNA aminoacylation	0.58651	-4.05359	Hars|Farsb|Farsa|Yars2|Nars|Qrsl1|Kars|Qars|Eprs|Rars2|Dars|Dars2|Gatb|Nars2|Gars|Iars2
GO:2000772	regulation of cellular senescence	0.58651	-4.05359	Abl1|Arntl|Bmpr1a|Hmga2|Kras|Rbl1|Suv39h1|Ybx1|Nek4|Mtor|Eef1e1|Rsl1d1|Sirt1|Zmpste24|Zfp277|Morc3
GO:0007549	dosage compensation	0.403226	-3.99991	Brca1|Cdyl|Ctcf|Jarid2|Rlim|Macroh2a1|Suz12|Mettl3|Pcgf5|Rbm15b|Rbm15
GO:0032200	telomere organization	1.02639	-3.99775	Apex1|Ccne1|Ezh1|Xrcc6|H3f3a|H3f3b|Hsp90ab1|Hsp90aa1|Mre11a|Pcna|Rpa2|Tep1|Wrn|Yy1|Nbn|Hnrnpa2b1|Dclre1a|Uchl5|Actr8|Actl6a|Ruvbl1|Terf2ip|Ino80|Gar1|Xrcc3|Hat1|Dkc1|Rtel1
GO:0048872	homeostasis of number of cells	2.41935	-3.98986	Abl1|Ap3b1|Xiap|Axin1|Bcl2l11|Bmi1|Caml|Ccnb2|Ezh1|Fech|Fh1|Adgrg1|Heph|Hif1a|Hmgb1|Hspa9|Kcnq1|Kras|Lyar|Lyn|Smad5|Afdn|Prdx1|Pknox1|Med1|Ppp3cb|Ptpn11|Ptpn2|Rac1|Ncor1|Atxn2|Skil|Smarca4|Sos2|Sp1|Srf|Tcea1|Vhl|Zfx|Zbtb18|Tmod3|Ncstn|Ireb2|Fam210b|Ufl1|Cyld|Ubap2l|Dnaja3|Lrrc19|Slc15a4|Bap1|Rrn3|Exoc6|Rcor1|Brd1|Gigyf2|Ptbp3|L3mbtl3|Arid4a|Napepld|Vps54|Smo|Rc3h2|Cadps2|Rc3h1|Cdin1
GO:0016032	viral process	1.28299	-3.98964	Bcl2l11|Ddb1|Ddx6|Dhx9|Eif3a|Eps15|Hcfc1|Hsp90ab1|Insr|Kpna2|Kpna6|Npc1|Pdcd6ip|Ptbp1|Rock2|Vps4b|Smarcb1|Ssb|Eif3b|Eif3d|Nectin1|Chmp4c|Arl8b|Chmp2b|Spcs3|Nucks1|Usp6nl|Vps4a|Eea1|Trim25|Eif3l|Lrsam1|Csde1|Gtf2b|Rab5a
GO:0006337	nucleosome disassembly	0.329912	-3.96557	Smarca4|Smarcb1|Smarcc1|Ssrp1|Smarcc2|Smarcd2|Smarcd1|Grwd1|Supt16
GO:0042780	tRNA 3'-end processing	0.219941	-3.93231	Hsd17b10|Ssb|Trmt10c|Polr3k|Trnt1|Elac1
GO:0009411	response to UV	1.3563	-3.91597	Ccnd1|Ddb1|Ei24|Fech|Fmr1|Hmgn1|Npm1|Pcna|Pik3r1|Ptprk|Aurkb|Wrn|Xpc|Yy1|Map3k4|Polk|Pbk|Mettl3|Ppid|Pclaf|Ino80|Trim32|Rnf168|Uvssa|Dhx36|Uaca|Usp47|Rhbdd1|N4bp1|Sirt1|Cul4a|Kdm1a|Prkaa1|Sde2|Map4k3|Sprtn|Ep300
GO:0045216	cell-cell junction organization	1.57625	-3.87901	Actg1|Adam10|Ctnna1|Ctnnb1|Ctnnd1|Cdh1|Patj|Cxadr|Dlg1|Dsg2|Epb41l3|Ephb2|F2rl1|Gjb2|Gnpat|Hipk1|Hnf4a|Itgb1|Jup|Smad3|Afdn|Nf2|Ocln|Pdcd6ip|Prkca|Rac1|Srf|Tjp2|Vcl|Wdr1|Lsr|Pard6b|Nectin1|Pof1b|Specc1l|Pard3|Tbcd|Pkn2|Dsp|Marveld2|Pak2|Plekha7|Zfp703
GO:0009948	anterior/posterior axis specification	0.696481	-3.76613	Ctnnb1|Fzd5|Foxa2|Lrp6|Smad4|Rnf2|Ski|Srf|Aurka|Tbx3|Kdm6a|Ets2|Nckap1|Tmed2|Nrarp|Tdrd7|Tasor|Pgap1|Frs2
GO:0010586	miRNA metabolic process	0.329912	-3.71871	Khsrp|Snd1|Ddx17|Parn|Dis3l2|Tut7|Tent4b|Ago1|Ago2
GO:0007064	mitotic sister chromatid cohesion	0.329912	-3.71871	Haspin|Rad21|Smc1a|Pttg1|Cdca5|Pds5a|Naa50|Sgo1|Pds5b
GO:0010825	positive regulation of centrosome duplication	0.183284	-3.66825	Npm1|Rock2|Azin1|Poc1a|Cep120
GO:0016574	histone ubiquitination	0.58651	-3.66554	Bmi1|Brca1|Ddb1|Uhrf1|Rnf2|Ctr9|Suz12|Trim37|Rnf168|Pcgf5|Ube2n|Rnf20|Dtx3l|Cdc73|Usp22|Wac
GO:0016055	Wnt signaling pathway	2.01613	-3.65755	Apc|Xiap|Axin1|Ctnnb1|Ccnd1|Ccne1|Cpe|Csnk2a1|Ddb1|Ddx3x|Dvl3|Fzd5|Gpc4|Lrp5|Lrp6|Usp34|Pitx2|Pten|Rac1|Ryk|Spin1|Tle1|Tle3|Tle4|Tnks|Ctr9|Ror2|Brd7|Rnf138|Gsk3b|Zbtb33|Wdr61|Calcoco1|Mesd|Ccny|Rnf146|Csnk1g3|Hbp1|Cyld|Rtf1|Gid8|Bcl9|Fam53b|Csnk1a1|Fbxw11|Prkaa1|Prkaa2|Daam1|Frat2|Scyl2|Cdc73|Klhl12|Strn|Rab5a|Tnik
GO:0035303	regulation of dephosphorylation	1.20968	-3.60423	Akap1|Bmp2|Gna12|Htt|Hsp90ab1|Smad3|Ppp1r12a|Igbp1|Ppp1r1b|Ptbp1|Rgn|Uri1|Rock2|Swap70|Hsp90b1|Ywhae|Iqgap1|Ppp6r3|Mtmr1|Oaz3|Ywhab|Ensa|Chp1|Ppp1r7|Ppp6r2|Ankle2|Mtmr3|Vrk3|Mgat5|Mtmr9|Ppp1r9b|Ppp6r1|Cnep1r1
GO:0022604	regulation of cell morphogenesis	2.49267	-3.59254	Abl1|C1qbp|Crkl|Cux1|Diaph1|Dlg1|Epb41l3|Ephb2|Eps8|Ptk2|Gas2|Gna12|Gna13|Hnrnpk|Hpse|Marcks|Met|Pias2|Afdn|Myo10|P2ry1|Pafah1b1|Plaa|Plxna2|Ptprf|Rac1|Cyfip1|Ezr|Wdr1|Mkln1|Shroom3|Limd1|Stau2|Myadm|Caprin1|Prpf40a|Net1|Parva|Actr2|Myl12a|Zmym4|Rtn4|Carmil1|Tbccd1|Map3k13|Dhx36|Cdc42se2|Rhobtb3|Arhgap18|Actr3|Opa1|Fblim1|Smurf1|Arhgef18|Pdzd8|Rcc2|Larp4|Ap1ar|Rab21|Fgd4|Zmpste24|Fbxw8|Arhgap35|P…
GO:0042996	regulation of Golgi to plasma membrane protein transport	0.256598	-3.52144	Rack1|Lypla1|Vamp4|Acsl3|Gopc|Lyplal1|Atp2c1
GO:0090669	telomerase RNA stabilization	0.146628	-3.51637	Dhx36|Parn|Naf1|Dkc1
GO:0072091	regulation of stem cell proliferation	0.623167	-3.50477	Zfp36l1|Ccne1|Hmga2|Epcam|Kitl|Ncoa3|Nf2|Nfya|Pim1|Eif2ak2|Tbx3|Yap1|Atxn1l|Hmgb2|Kdm1a|Kat7|N4bp2l2
GO:0006611	protein export from nucleus	0.47654	-3.50208	Hspa9|Ran|Styx|Chp1|Gsk3b|Xpo7|Nutf2|Dusp16|Xpo5|Smurf1|Tpr|Cse1l|Nup214
GO:0006520	cellular amino acid metabolic process	1.94282	-3.48469	Ahcyl|Dld|Gfpt1|Gls|Got2|Hsd17b10|Hars|Htt|Hnf4a|Mmut|Oat|Otc|Pcmt1|Shmt1|Farsb|Ctps|Azin1|Apip|Hibadh|Farsa|Acadsb|Mtap|Slc39a8|Gcsh|Ddah1|Yars2|Nars|Qrsl1|Mccc2|Kars|Qars|Blmh|Adi1|Eprs|Sephs1|Rars2|Acat1|Etfa|Aldh5a1|Dars|Dars2|Hibch|Cps1|Gmps|Gatb|Ppat|Pfas|Nars2|Abat|Ahcy|Gars|Iars2|Amt
GO:0090224	regulation of spindle organization	0.549853	-3.47916	Dctn1|Dync1h1|Drg1|Nup62|Rnf4|Vps4b|Tacc3|Spag5|Chmp4c|Cltc|Chmp2b|Tpx2|Gpsm2|Numa1|Tpr
GO:0071103	DNA conformation change	0.659824	-3.47703	Abl1|Dhx9|Hmgb1|Mcm3|Mcm5|Mcm6|Mre11a|Ighmbp2|Top1|Wrn|Nbn|Hnrnpa2b1|Mcm8|Dhx36|Ascc3|Ddx1|Gins4|Rtel1
GO:0006413	translational initiation	0.769795	-3.44761	Ddx3x|Eif1a|Eif3a|Eif4a1|Eif4e|Eif4g2|Slbp|Abce1|Eif3b|Eif3d|Eif3c|Eif1ax|Eif4b|Eif3m|Eif4g1|Eif2b1|Eif2b2|Eif5|Dhx29|Eif3l|Ncbp1
GO:0097581	lamellipodium organization	0.58651	-3.43031	Abi1|Cttn|Itgb1|Nck1|Nck2|Rac1|Cyfip1|Vcl|Nckap1|Arhgef7|Snx1|Golph3|Carmil1|Fgd4|Wasf2|Nup85
GO:0002064	epithelial cell development	1.68622	-3.4241	Akr1b3|Cdh1|F2rl1|Fat1|Fem1b|Fosl2|Hif1a|Foxa1|Hnf4a|Hpse|Hsd17b4|Il6st|Met|Afdn|Pdpk1|Psap|Rac1|Smarca4|Tjp2|Ezr|Yap1|Map3k1|Shroom3|Clic4|Myadm|Insm1|Rab25|Bcl11b|Pof1b|Myo1e|Palld|Yipf6|Pard3|C1galt1|Akap9|E2f4|Rapgef1|Dicer1|Rap1b|Marveld2|Arid4a|Flnb|Fndc3a|Smo|Frs2|Arhgef26
GO:0051647	nucleus localization	0.47654	-3.36304	Dctn1|Dync1h1|Ptk2|Pafah1b1|Tacc3|Mtor|Sun1|Clmn|Fbxw11|Cep120|4932438A13Rik|Tmem201|Syne2
GO:0043470	regulation of carbohydrate catabolic process	0.659824	-3.27716	Scarb2|Hif1a|Hmgb1|Insr|Ppara|Ppargc1a|Ppp1ca|Ppp1cb|Ncor1|Slc4a4|Mtor|Prxl2c|Ddit4|Ppp1r3e|Prkaa1|Prkaa2|Hdac4|Ep300
GO:0019080	viral gene expression	0.366569	-3.27184	Dhx9|Eif3a|Ptbp1|Ssb|Eif3b|Eif3d|Spcs3|Eif3l|Csde1|Gtf2b
GO:0000380	alternative mRNA splicing, via spliceosome	0.366569	-3.27184	Ddx5|Dhx9|Hnrnpa1|Ddx17|Cdk13|Sfpq|Hnrnpm|Rbfox2|Srsf1|Ncbp1
GO:0001841	neural tube formation	1.17302	-3.26114	Abl1|Abl2|Apaf1|Bcl10|Casp8|Cobl|Dvl3|Brd2|Hif1a|Lmo4|Lrp6|Nup50|Rock2|Ski|Sdc4|Kdm6a|Shroom3|Nckap1|Tmed2|Stk4|Ipmk|Opa1|Specc1l|Phactr4|Hectd1|Mib1|Kdm2a|Arhgap35|Setd2|Ift52|Luzp1|Mthfd1l
GO:0060491	regulation of cell projection assembly	1.64956	-3.24071	Apc|Cobl|Cttn|Ephb2|Eps8|F2rl1|Fer|Fmr1|Fxr1|Htt|Hnf4a|Map4|Myo10|Pik3r1|Pld1|Twf1|Rac1|Cyfip1|Srf|Tgfbr1|Yap1|Sh3yl1|Stau2|Nckap1|Atp8b1|Gsk3b|Mtor|Actr2|Tbc1d7|Wasl|Actr3|Cyld|Fam110c|Rcc2|Hdac4|Fnbp1l|Cep120|Abitram|Tapt1|Arhgap35|Atmin|Septin7|Wasf2|Rab5a|Syne2
GO:0033182	regulation of histone ubiquitination	0.256598	-3.23829	Trip12|Ctr9|Ubr5|Ube2n|Kdm1a|Rnf20|Kdm2a
GO:0032479	regulation of type I interferon production	0.989736	-3.23518	Cd14|Ddx3x|Dhx9|Hmgb1|Hspd1|Hsp90aa1|Ifnar1|Irak1|Ptpn11|Rel|Traf3|Yy1|G3bp1|Polr3g|Atg12|Ifih1|Dhx36|Zc3hav1|Hmgb2|Rnf216|Tlr3|Nploc4|Ddx58|Plcg2|Setd2|Atg9a|Trim56
GO:0032868	response to insulin	1.46628	-3.2309	Apc|Zfp36l1|Cdk2|Egr1|Eif4ebp2|Fer|Ggh|Gpam|Hnrnpk|Insr|Kcnq1|Kat2b|Pck1|Pik3r1|Ppara|Pten|Ptpn2|Rab10|Srsf3|Zfp106|Shc1|Cyfip1|Smarcc1|Sp1|Stxbp3|Uchl3|H2az1|Foxo1|Gsk3b|Mtor|Appl1|Sirt1|Hadha|Rab31|Eprs|Socs7|Kbtbd2|Cpeb2|Scap|Dennd4c
GO:0050792	regulation of viral process	1.42962	-3.19105	Ddb1|Ddx3x|Ddx5|Dhx9|Fmr1|Hmga2|Kpna2|Kpna6|Mre11a|Pabpc1|Cnot7|Ppara|Eif2ak2|Trim27|Stau1|Map3k1|Nr5a2|Nbn|Larp7|Tmprss2|Ifitm3|Trim59|Atg12|Ppid|Trim32|Ifih1|Trim14|Zc3hav1|Apobec3|N4bp1|Ifitm2|Fam111a|Pkn2|Vps4a|Dicer1|Trim25|Tasor|Gsn|Trim56
GO:0051865	protein autoubiquitination	0.769795	-3.19033	Brca1|Cbl|Itch|Uhrf1|Rnf4|Ube3a|Rnf13|Rnf11|Sh3rf1|Rnf141|Rnf41|Rnf115|Rnf146|Trim37|Rnft1|Ltn1|Uhrf2|Hectd1|Dtx3l|Lrsam1|Rnf213
GO:0006099	tricarboxylic acid cycle	0.439883	-3.17647	Aco1|Fh1|Idh3g|Pdha1|Suclg2|Suclg1|Ireb2|Mrps36|Sdha|Idh3a|Idh3b|Dlat
GO:0006370	7-methylguanosine mRNA capping	0.183284	-3.17459	Rngtt|Ncbp3|Ramac|Rnmt|Ncbp1
GO:0086042	cardiac muscle cell-cardiac muscle cell adhesion	0.183284	-3.17459	Cxadr|Dsc2|Dsg2|Jup|Dsp
GO:0009157	deoxyribonucleoside monophosphate biosynthetic process	0.219941	-3.16073	Adk|Dck|Shmt1|Tyms|Dut|Dctd
GO:0010501	RNA secondary structure unwinding	0.219941	-3.16073	Ddx3x|Dhx9|Ighmbp2|Dhx36|Ago1|Ago2
GO:0000338	protein deneddylation	0.219941	-3.16073	Cops2|Cops3|Cops5|Cops4|Cops7a|Cops8
GO:0060759	regulation of response to cytokine stimulus	1.24633	-3.15825	Adam17|Dhx9|F2rl1|Hif1a|Hipk1|Irgm1|Irak1|Il6st|Naip1|Naip2|Pafah1b1|Cnot7|Med1|Ptpn2|Ptprf|Ripk1|Ube2k|Samhd1|Mettl3|Lsm14a|Rffl|Trim32|Ifih1|Otud4|Cyld|Crebrf|Parp9|Trim44|Dnaja3|Ythdf2|Ttll12|Ddx58|Spata2|Trim56
GO:0051091	positive regulation of DNA-binding transcription factor activity	2.01613	-3.15087	Prdx3|Atf2|Bcl10|Bmp2|Ctnnb1|Cd36|Cflar|Clock|Dhx9|Fer|Mtpn|Hdac2|Hmga2|Foxa1|Irak1|Jup|Kras|Lrp5|Lrp6|Ncoa3|Npm1|Ppargc1a|Eif2ak2|Pten|Ptma|Trim27|Ripk1|Smarca4|Smarcb1|Srf|Tnfrsf11a|Tfrc|Cops5|Terf2ip|Thap11|Sav1|Rgcc|Rnf41|Trim37|Trim32|Map3k13|Rps6ka5|Trim14|Ube2n|Kdm1a|Tlr3|Hdac4|Trim25|Pprc1|Camk1d|Ddx58|Plcg2|Malt1|Smo|Ep300
GO:0046620	regulation of organ growth	1.09971	-3.13328	Apc|Bcl2l11|Bmpr1a|Ccnd2|Cdk1|Cxadr|Ptk2|Gata4|Nr3c1|Hdac2|Slc6a4|Jarid2|Lats1|Pim1|Ppara|Pten|Rbpj|Tgfbr1|Yap1|Yy1|Mapk1|Ybx3|Mtor|Stk4|Sav1|Ctdp1|Sirt1|Ankrd26|Ccnb1|Smo
GO:1905820	positive regulation of chromosome separation	0.403226	-3.13283	Mad1l1|Aurkb|Cdca8|Cdc23|Ncapg|Anapc7|Anapc5|Cdt1|Ncapd2|Numa1|Cdc27
GO:0006474	N-terminal protein amino acid acetylation	0.293255	-3.1328	Kat2b|Naa30|Naa40|Naa50|Naa15|Naa35|Naa25|Ep300
GO:0042789	mRNA transcription by RNA polymerase II	0.549853	-3.13264	Ap3b1|Atf1|Atf2|Hnrnpd|Creb1|Ncoa2|Med1|Hltf|Sp1|Supt6|Thrb|Vdr|Ncbp3|Taf2|Ncbp1
GO:0019827	stem cell population maintenance	1.20968	-3.06524	Apc|Bmpr1a|Zfp36l2|Ddx6|Eif4e|Hmga2|Lrp5|Ascl2|Mtf2|Rbpj|Ski|Smarca4|Tbx3|Klf10|Ctr9|Yap1|Smc1a|Mettl3|Foxo1|Nkap|Med6|Eif4enif1|Rtf1|Bcl9|Cul4a|Dicer1|Dis3l2|Mettl14|Cdc73|Mcph1|Kat6a|Ss18|Lig4
GO:1902275	regulation of chromatin organization	0.549853	-3.02578	Cdk2|Mki67|Phf2|Ssrp1|Ctr9|Mllt3|Ing3|Kdm1a|Spty2d1|Tpr|Tasor|Pphln1|Tlk1|L3mbtl3|Phf8
GO:0099022	vesicle tethering	0.403226	-2.98918	Exoc7|5730455P16Rik|Trappc8|Exoc8|Exoc6|Trip11|Fam91a1|Exoc3|Trappc10|Trappc12|Trappc11
GO:1901185	negative regulation of ERBB signaling pathway	0.403226	-2.98918	Cbl|Nup62|Lgmn|Ptpn2|Ptprf|Socs4|Rnf115|Snx5|Dab2ip|Dusp3|Gprc5a
GO:0051056	regulation of small GTPase mediated signal transduction	1.75953	-2.97144	Abl1|Abl2|Cbl|Cd2ap|Ephb2|Eps8|F2rl1|Adgrg1|Itgb1|Kras|Stmn1|Met|Kitl|Nf1|Nup62|Ralbp1|Sos2|Spry1|Map4k4|Net1|Shoc2|Erbin|Rtn4|Dab2ip|Stambp|Cdc42se2|Arhgap18|Akap13|Ccdc125|Arfgef2|Arhgef18|Rapgef1|Camk2d|Arrb1|Rasa2|Kbtbd7|Arfgef1|Sipa1l1|Cyrib|Madd|Ralgapb|Arhgap35|Prag1|Sipa1l2|Iqsec2|Dennd4c|Kctd10|Rap1gap2
GO:0044380	protein localization to cytoskeleton	0.513196	-2.94552	Diaph1|Mapre1|Htt|Aurka|Pibf1|Spag5|Gsk3b|Fam83d|Cep350|Champ1|Ppp1r9b|Klhl21|Mcph1|C2cd3
GO:0001837	epithelial to mesenchymal transition	0.733138	-2.93513	Bmp2|Ddx5|Hif1a|Hmga2|Hnrnpab|Lrp6|Smad4|Rbpj|Rock2|Tbx3|Tcof1|Tgfbr1|Gsk3b|Ddx17|Rtn4|Nolc1|Fam83d|Rflnb|Tasor|Klhl12
GO:0043122	regulation of I-kappaB kinase/NF-kappaB signaling	1.50293	-2.93447	Abl1|Abl2|Bcl10|Casp8|Ctnnb1|Cd36|F2rl1|Irak1|Nup62|Trim27|Ripk1|Tank|Tle1|Traf3|Tfrc|Ube2i|Usp10|Ddx21|Terf2ip|Tab3|Trim59|Tab2|Dab2ip|Trim32|Dhx36|Trim14|Akap13|Unc5cl|Zc3hav1|Ankrd17|Dnaja3|Sirt1|Ube2n|Ddx1|Tlr3|Ash1l|Trim25|Plcg2|Card6|Irak4|Hdac1
GO:0006491	N-glycan processing	0.293255	-2.93075	Ganab|Man1a|Man1a2|Man2a1|Fut8|Man1b1|Mgat4a|Gnptab
GO:0061158	3'-UTR-mediated mRNA destabilization	0.293255	-2.93075	Hnrnpd|Zfp36l1|Zfp36l2|Khsrp|Dhx36|Tardbp|Zc3h12d|Rc3h1
GO:0006605	protein targeting	1.72287	-2.88693	Ap3b1|Scarb2|Chm|Hspd1|Hsp90aa1|Hspa4|Lamp2|M6pr|Man1a|Myo1c|Myo6|Pex7|Pex2|Ywhae|Ywhaq|Ywhaz|Aifm1|Ubl4a|Timm23|Arl6ip1|Ywhab|Pex3|Golga7|Erbin|Pmpca|Lonp2|Zdhhc6|Timm21|Srpr|Ssr3|Tomm20|Zdhhc21|Trmt10b|Gcc2|Zdhhc2|Pmpcb|Pex26|Pik3r4|Smurf1|Spcs3|Pard3|Vps4a|Vps41|Vps13d|Nup54|Gnptab|Srp54c
GO:0030522	intracellular receptor signaling pathway	0.879765	-2.88149	Crkl|Ddx5|Nr3c1|Irgm1|Pias2|Ncoa2|Pim1|Med1|Clpb|Thrb|Ube3a|Vdr|Yap1|Ywhah|Esrrg|Snw1|Ddx17|Lsm14a|Calcoco1|Ubr5|Ifih1|Rbfox2|Ddx58|Tmf1
GO:1903332	regulation of protein folding	0.219941	-2.86982	Pdia4|Grn|Pdia3|Pdcl|Pdcl3|St13
GO:0046501	protoporphyrinogen IX metabolic process	0.146628	-2.86587	Cpox|Fech|Eif2ak1|Ireb2
GO:0099578	regulation of translation at postsynapse, modulating synaptic transmission	0.146628	-2.86587	Eif4e|Fmr1|Cyfip1|Eif4a3
GO:0008298	intracellular mRNA localization	0.146628	-2.86587	Stau1|A1cf|Ckap5|Casc3
GO:0062028	regulation of stress granule assembly	0.146628	-2.86587	G3bp2|G3bp1|Prkaa1|Prkaa2
GO:0051235	maintenance of location	1.39296	-2.80814	Tspo|Cd36|Faf1|Hk2|Lats1|Lgals9|Mad1l1|Pafah1b1|Twf1|Rangap1|Sqle|Tacc3|Polr2m|Psmd10|Ywhab|Slc30a7|Golph3|Ldah|Tbccd1|Arhgap21|Gpsm2|Sun1|Gopc|Akap9|Topors|Sri|Cds2|Stard4|Zfyve1|Gsn|4932438A13Rik|Vps13d|Tapt1|Tmem159|Nrip1|Morc3|Ankrd13c|Rnf213
GO:0051146	striated muscle cell differentiation	1.72287	-2.80541	Acadm|Actg1|Acvr1|Barx2|Bmp2|Bmpr1a|Cfl2|Cflar|Csrp1|Csrp2|Cxadr|Gata4|Hdac2|Itgb1|Kras|Krt8|Lmna|Mef2a|Met|Neo1|Nfatc3|Pitx2|Ppp3cb|Prkar1a|Ptgfrn|Ski|Srf|Stim1|Tbx3|Wdr1|Homer1|Hacd1|Tmod3|Pdlim5|Gsk3b|Mtor|Tanc1|Spag9|Akap13|Bcl9|Maml1|Camk2d|Dicer1|Zmpste24|Smo|Myorg|Norad
GO:1903608	protein localization to cytoplasmic stress granule	0.183284	-2.79883	Ddx3x|Dhx9|Ssb|Ybx1|Ddx1
GO:0030952	establishment or maintenance of cytoskeleton polarity	0.183284	-2.79883	Lmna|Nckap1|Pdlim1|Ckap5|Arhgap35
GO:0001702	gastrulation with mouth forming second	0.439883	-2.79405	Acvr1|Ctnnb1|Gata4|Foxa2|Lrp5|Lrp6|Smad4|Nsd1|Rnf2|Srf|Ets2|Frs2
GO:1903543	positive regulation of exosomal secretion	0.256598	-2.76917	Pdcd6ip|Vps4b|Stam|Sdc4|Sdcbp|Smpd3|Vps4a
GO:0010212	response to ionizing radiation	1.09971	-2.73128	Brca1|Ccnd2|Clock|Egr1|Eya3|Xrcc6|Rad51ap1|Rnf4|Sod2|Tank|Wrn|Yap1|Cop1|Paxip1|Net1|Map3k20|Inip|Aen|Ino80|Tmem109|Rnf168|Kars|Sirt1|Nucks1|Kdm1a|Prkaa1|Trp53bp2|Zmpste24|Rfwd3|Lig4
GO:0034389	lipid droplet organization	0.403226	-2.72513	Ptgfrn|Rab18|Sqle|Ppid|Prkaa1|Prkaa2|Cds2|Zfyve1|Rab3gap1|Tmem159|Rnf213
GO:0051258	protein polymerization	0.806452	-2.68938	Abl1|Cobl|Cttn|Diaph1|Mapre1|Septin2|Rac1|Tubgcp4|Ube2k|Haus2|Nde1|Ube2c|Trim32|Tpx2|Wasl|Tubgcp2|Ckap5|Slain2|Mzt1|Akap9|Washc5|Gsn
GO:0062207	regulation of pattern recognition receptor signaling pathway	0.879765	-2.68654	C1qbp|Cd36|Cyba|Ddx3x|F2rl1|Usp15|Hmgb1|Lyn|Pdpk1|Ubqln1|Erbin|Rtn4|Dab2ip|Appl1|Otud4|Zc3hav1|Pum2|Ankrd17|Slc15a4|Tlr3|Nploc4|Lrrc14|Pja2|Zdhhc5
GO:0072659	protein localization to plasma membrane	1.57625	-2.67258	Cdh1|Dlg1|Epb41l3|Jup|Lrp6|Afdn|Nsf|P2ry1|Pip5k1a|Rab10|Rac1|Rock2|Sptbn1|Ezr|Myadm|Tspan14|Vamp4|Rab11a|Golga4|Pals1|Tmed2|Golga7|Nectin3|Vps35|Golph3|Myl12a|Atp2c2|Pigw|Tspan15|Zdhhc2|Rap2a|Efr3a|Snx27|Slmap|Rab31|Rapgef6|Fam126b|Fcho2|Golph3l|Gak|Pgap2|Dennd4c|Tnik
GO:0006984	ER-nucleus signaling pathway	0.366569	-2.66333	Atp2a2|Bcl2l11|Eif2ak3|Srebf2|Tmed2|Gsk3b|Ccdc47|Tmco1|Scap|Erlin2
GO:0031440	regulation of mRNA 3'-end processing	0.366569	-2.66333	Zfp36l1|Papola|Ctr9|Virma|Nudt21|Dhx36|Rnf20|Cdc73|Ccnb1|Ncbp1
GO:0015960	diadenosine polyphosphate biosynthetic process	0.109971	-2.63707	Mapk1|Kars|Gars
GO:1900169	regulation of glucocorticoid mediated signaling pathway	0.109971	-2.63707	Nr3c1|Akap13|Crebrf
GO:0031291	Ran protein signal transduction	0.109971	-2.63707	Kpnb1|Rangrf|Gpsm2
GO:1903677	regulation of cap-independent translational initiation	0.109971	-2.63707	Nck1|Mettl3|Ythdf2
GO:0097355	protein localization to heterochromatin	0.109971	-2.63707	Jarid2|Tasor|Pphln1
GO:0038127	ERBB signaling pathway	0.549853	-2.63603	Abl1|Abl2|Adam17|Caml|Erbb3|Ptk2|Gab1|Kif16b|Ptpn11|Shc1|Mapk1|Iqgap1|Cpne3|Fam83b|Garem1
GO:0006047	UDP-N-acetylglucosamine metabolic process	0.219941	-2.62014	Dpagt1|B4galnt2|Gfpt1|Gne|Gnpnat1|Pgm3
GO:0034333	adherens junction assembly	0.219941	-2.62014	Ctnnb1|Hipk1|Vcl|Tbcd|Pak2|Zfp703
GO:0150117	positive regulation of cell-substrate junction organization	0.403226	-2.60352	Abl1|Fmn1|Smad3|Pik3r1|Ptpn11|Rac1|Sdc4|Map4k4|Iqgap1|Ppm1f|Dusp3
GO:0051099	positive regulation of binding	1.46628	-2.58381	Abl1|Abl2|Bmp2|Ctnnb1|Ctbp2|Dhx9|Mapre1|Eif2ak3|Fmr1|Hipk1|Hmgb1|Hsp90ab1|Hspa4|Ide|Stmn1|Lgals9|Met|Pitx2|Ran|Ski|Smarca4|Usp9x|Arhgef7|Eif3d|Gsk3b|Stk4|Cdt1|Map1lc3b|Nvl|Ufl1|Actr3|Parp9|Hmgb2|Arrb1|Eif4g1|Dtx3l|Eif2b1|Gtf2b|Ep300|Ncbp1
GO:0008334	histone mRNA metabolic process	0.293255	-2.57762	Slbp|Ssb|Cpsf2|Mtpap|Dcp2|Tent2|Tent4b|Ncbp1
GO:0008631	intrinsic apoptotic signaling pathway in response to oxidative stress	0.293255	-2.57762	Melk|Sod2|Map3k5|Pdcd10|Diablo|Gskip|Uaca|Pdk1
GO:0046500	S-adenosylmethionine metabolic process	0.256598	-2.57154	Amd1|Pcmt1|Mettl16|Ahcyl2|Mat2b|Mat2a|Ahcy
GO:0032239	regulation of nucleobase-containing compound transport	0.256598	-2.57154	Dhx9|Ripk1|Khdrbs1|Supt6|Nsun2|Tpr|Setd2
GO:0043981	histone H4-K5 acetylation	0.256598	-2.57154	Hcfc1|Ing5|Kansl2|Wdr5|Kat7|Jade1|Jade3
GO:0060996	dendritic spine development	0.439883	-2.56867	Ephb2|Fmr1|Nck2|Pten|Acsl4|Dip2a|Wasl|Pak2|Uba6|Septin7|Slc9a6|Arid1b
GO:1903844	regulation of cellular response to transforming growth factor beta stimulus	1.13636	-2.56386	Adam17|Axin1|Bmp2|Cflar|Hdac2|Hsp90ab1|Lats1|Smad3|Smad4|Ppara|Glg1|Ski|Skil|Spry1|Ing1|Sdcbp|Pals1|Snx1|Smurf2|Snw1|Snx6|Smurf1|Sirt1|Spred2|Zfyve9|Arid4a|Rbbp7|Ep300|Zfp703|Lemd3|Hdac1
GO:2001242	regulation of intrinsic apoptotic signaling pathway	1.3563	-2.53939	Bcl2l11|Dapk2|Ddx3x|Ei24|Eif2ak3|Rack1|Hdac2|Hif1a|Hnrnpk|Hsph1|Nck1|Nck2|Ptpn2|Ralbp1|Uri1|Skil|Sod2|Serinc3|Bok|Nono|Plagl2|Ubqln1|Ybx3|Armc10|Trap1|Trim32|Sfpq|Opa1|Cyld|Usp47|Sirt1|Kdm1a|Rrn3|G2e3|Parl|Eno1b|Hdac1
GO:0046856	phosphatidylinositol dephosphorylation	0.366569	-2.53372	Inpp5b|Mtm1|Pten|Mtmr1|Pip4p2|Mtmr3|Fig4|Mtmr9|Pip4p1|Mtmr12
GO:0006301	postreplication repair	0.366569	-2.53372	Brca1|Pcna|Pold2|Rev3l|Polk|Nsmce1|Poldip2|Pclaf|Ube2n|Sprtn
GO:0000055	ribosomal large subunit export from nucleus	0.183284	-2.49667	Npm1|Nup88|Ran|Rrs1|Sdad1
GO:0002732	positive regulation of dendritic cell cytokine production	0.183284	-2.49667	Ddx21|Dhx36|Ddx1|Ddx58|Plcg2
GO:0044331	cell-cell adhesion mediated by cadherin	0.183284	-2.49667	Ctnnd1|Cdh1|Fer|Afdn|Plekha7
GO:0010968	regulation of microtubule nucleation	0.183284	-2.49667	Dctn1|Arhgef7|Rangrf|Ckap5|Pde4dip
GO:0032056	positive regulation of translation in response to stress	0.183284	-2.49667	Ddx3x|Nck1|Nck2|Slc35a4|Eif4g1
GO:0032909	regulation of transforming growth factor beta2 production	0.183284	-2.49667	Atf2|Bmpr1a|Hif1a|Smad3|Smad4
GO:0032070	regulation of deoxyribonuclease activity	0.183284	-2.49667	Dffa|Hmgb1|Npm1|Pcna|Sirt1
GO:0043094	cellular metabolic compound salvage	0.403226	-2.48817	Adk|Adsl|Dck|Impdh1|Apip|Pgm2|Mtap|Uck2|Adi1|Pdxk|Gmps
GO:0043171	peptide catabolic process	0.329912	-2.47181	Cpe|Ctsh|Ide|Anpep|Lta4h|Npepps|Cpq|Erap1|Ece1
GO:0060148	positive regulation of post-transcriptional gene silencing	0.329912	-2.47181	Ddx5|Dhx9|Fmr1|Fxr1|Nfkb1|Ripk1|Limd1|Xpo5|Pum2
GO:0062098	regulation of programmed necrotic cell death	0.329912	-2.47181	Asah1|Casp2|Casp8|Cflar|Ripk1|Bok|Ybx3|Cyld|Spata2
GO:0060575	intestinal epithelial cell differentiation	0.329912	-2.47181	Cdh1|Gata4|Hif1a|Il6st|Yap1|Sav1|Yipf6|C1galt1|Dicer1
GO:1903371	regulation of endoplasmic reticulum tubular network organization	0.146628	-2.43697	Arl6ip1|Tmem33|Atl3|Rab3gap1
GO:2000074	regulation of type B pancreatic cell development	0.146628	-2.43697	Arntl|Cftr|Clock|Rheb
GO:0061180	mammary gland epithelium development	0.623167	-2.41677	Ccnd1|Nr3c1|Hif1a|Lats1|Lrp5|Lrp6|Ncoa3|Med1|Prlr|Tbx3|Vdr|Mapk1|Irf6|Atp2c2|Kdm5b|Smo|Zfp703
GO:0001832	blastocyst growth	0.366569	-2.41156	Cops2|Dmbt1|Smarca4|Ctr9|Nbn|Prpf19|Zfp830|Rtf1|Gins4|Dicer1
GO:0006895	Golgi to endosome transport	0.219941	-2.40248	Eps15|Kif16b|Wipi1|Rab14|Ap1ar|Dop1a
GO:1903358	regulation of Golgi organization	0.256598	-2.39321	Mapk1|Pdcd10|Armh3|Rbsn|Pde4dip|Usp6nl|Akap9
GO:0071559	response to transforming growth factor beta	1.06305	-2.38132	Acvr1|Adam9|Apaf1|Bmp2|Zfp36l1|Zfp36l2|Creb1|Crkl|Ptk2|Usp15|Nr3c1|Hpgd|Smad1|Smad3|Smad4|Smad5|Ppargc1a|Ptprk|Rock2|Skil|Tgfbr1|Usp9x|Yes1|Map3k1|Fut8|Appl1|Actr3|Sirt1|Zfyve9
GO:0045646	regulation of erythrocyte differentiation	0.513196	-2.36626	Zfp36l1|Hif1a|Prmt1|Hspa9|Lyn|Med1|Klf13|Fam210b|Rbfox2|Hmgb2|Kdm1a|Kat7|Brd1|Senp1
GO:0051148	negative regulation of muscle cell differentiation	0.623167	-2.34328	Bmp2|Bmpr1a|Bmpr2|Ccnd2|Smad1|Smad4|Nfatc3|Ppara|Ptbp1|Ybx1|Yy1|Ctdp1|Tcf23|Ankrd17|Hdac4|Tnpo2|Frs2
GO:0060765	regulation of androgen receptor signaling pathway	0.329912	-2.34068	Ddx5|Pias2|Ncor1|Smarca4|Rnf14|Rnf6|Sirt1|Ep300|Hdac1
GO:0033866	nucleoside bisphosphate biosynthetic process	0.366569	-2.29626	Dld|Acsl1|Pdha1|Papss1|Acsl4|Dip2a|Coasy|Pank1|Acat1|Dlat
GO:0033137	negative regulation of peptidyl-serine phosphorylation	0.366569	-2.29626	Rack1|Nck1|Nck2|Pten|Ppm1f|Ddit4|Pwp1|Cnksr3|Ggnbp2|Gpd1l
GO:0099515	actin filament-based transport	0.293255	-2.27867	Myo1c|Myo6|Myo7b|Myo1e|Wasl|Fnbp1l|Syne2|Myo1d
GO:1903427	negative regulation of reactive oxygen species biosynthetic process	0.293255	-2.27867	Cflar|Eef1a1|Hspd1|Ppara|Coa8|Ndufc2|Hbp1|Sirt1
GO:0001889	liver development	0.879765	-2.27771	Acadm|Atf2|Rb1cc1|Ccnd1|Cobl|Ezh1|Hnf4a|Igf2r|Jarid2|Smad3|Man2a1|Met|Mki67|Nf1|Pck1|Med1|Smarca4|Sod2|Sp1|Aurka|Lsr|Zmpste24|Gak|Upf2
GO:0033619	membrane protein proteolysis	0.403226	-2.27451	Adam10|Adam17|Adam9|Ctsh|Dag1|Rbmx|Ncstn|Sppl2a|Rhbdd1|Erap1|Parl
GO:0060717	chorion development	0.183284	-2.24545	Fzd5|Dnajb6|Map3k4|Paxip1|Tmed2
GO:0033131	regulation of glucokinase activity	0.183284	-2.24545	Foxa2|Pfkfb2|Ranbp2|Midn|Cox11
GO:0055119	relaxation of cardiac muscle	0.183284	-2.24545	Atp2a2|Kcnj2|Camk2d|Gsn|Pde5a
GO:0010992	ubiquitin recycling	0.183284	-2.24545	Ide|Plaa|Ube2k|Ube2c|Trim32
GO:0140627	ubiquitin-dependent protein catabolic process via the C-end degron rule pathway	0.183284	-2.24545	Fem1b|Dcaf12|Klhdc2|Klhdc10|Fem1c
GO:0051131	chaperone-mediated protein complex assembly	0.256598	-2.2313	Cct2|Hsp90ab1|Hsp90aa1|Hspa4|Psmg1|Ndufaf1|Hopx
GO:0048661	positive regulation of smooth muscle cell proliferation	0.879765	-2.22413	Akr1b3|Bmpr1a|Cyba|Egr1|Ptk2|Gnai3|Hif1a|Hmgcr|Hpgd|Irak1|Nqo2|Prkca|Ppargc1a|Shc1|Skp2|Gsk3b|Mtor|Smpd3|Foxj2|Ern1|Camk2d|Hdac4|Irak4|Frs2
GO:0048538	thymus development	0.549853	-2.22128	Abl1|Apc|Bcl2l11|Ctnnb1|Ccnb2|Crkl|Jarid2|Lmo4|Mad1l1|Nfatc3|Srf|Tgfbr1|Mapk1|Bcl11b|Zmpste24
GO:0045815	epigenetic maintenance of chromatin in transcription-competent conformation	0.219941	-2.21047	Nr3c1|Phf2|Ash2l|Macroh2a1|Smarcd1|Ep300
GO:0070102	interleukin-6-mediated signaling pathway	0.219941	-2.21047	Fer|Gab1|Il6st|Smad4|Ctr9|Yap1
GO:1900112	regulation of histone H3-K9 trimethylation	0.219941	-2.21047	Lmna|Smarcb1|Suv39h1|Zfp110|Sirt1|Kdm4a
GO:0031503	protein-containing complex localization	1.24633	-2.19582	Dlg1|Haspin|H3f3a|Kif3b|Kif5b|Myo6|Npm1|Nup88|Ran|Snap23|Stau1|Stx3|Ezr|Abce1|Stau2|Rab11a|Cilk1|Rrs1|Vps35|Clstn1|Sfpq|Ap2b1|Seh1l|Ndc1|Wasl|Mzt1|Akap9|Rcc2|Exoc3|Washc5|Sdad1|Klhl21|Ift52|Mios
GO:0000154	rRNA modification	0.366569	-2.18728	Fbl|Mettl16|Gar1|Rpusd4|Mettl5|Nsun3|Nop2|Trmt2b|Naf1|Dkc1
GO:0062125	regulation of mitochondrial gene expression	0.366569	-2.18728	C1qbp|Trmt10c|Thap11|Taco1|Rpusd4|Lrpprc|Prkaa1|Nsun3|Mrps27|Mief1
GO:0050686	negative regulation of mRNA processing	0.366569	-2.18728	C1qbp|Srsf10|Hnrnpk|Npm1|Ptbp1|Rnps1|Ctr9|Hnrnpa2b1|Rnf20|Ptbp3
GO:0048013	ephrin receptor signaling pathway	0.366569	-2.18728	Efnb1|Ephb2|Ephb4|Ptk2|Nck1|Nck2|Ptpn11|Sipa1l1|Anks1|Ss18
GO:0010559	regulation of glycoprotein biosynthetic process	0.47654	-2.18535	Ctnnb1|Insr|Aatf|Chp1|Ncstn|Itm2c|Tm9sf2|Arfgef1|Pomt2|Pxylp1|Ago2|Fktn|Mgat4a
GO:0010634	positive regulation of epithelial cell migration	1.17302	-2.14867	Abl1|Adam17|Adam9|Atp5a1|Atp5b|Bmpr2|Capn7|Ctsh|Fgfbp1|Gab2|Grn|Hif1a|Hmgb1|Met|Pik3c2a|Prkca|Lgmn|Rac1|Rock2|Sp1|Map4k4|Rab25|Rab11a|Epb41l4b|Mtor|Rtn4|Ppm1f|Rin2|Sirt1|Dicer1|Plcg2|Dock1
GO:0021535	cell migration in hindbrain	0.293255	-2.14566	Ephb2|Itgb1|Lrp6|Plxna2|Rere|Cul5|Rbfox2|Socs7
GO:0046426	negative regulation of receptor signaling pathway via JAK-STAT	0.293255	-2.14566	Hmga2|Hnf4a|Nf2|Ptpn2|Pibf1|Adipor1|Ggnbp2|Leprot
GO:0097191	extrinsic apoptotic signaling pathway	0.843109	-2.13009	Bcl2l11|Casp2|Casp8|Ddx3x|Erbb3|Hipk1|Krt8|Smad3|Kitl|Nf1|Pik3r1|Ripk1|Rock2|Tnfrsf10b|Casp8ap2|Bok|Gsk3b|Zfp110|Dele1|Rnf41|Dab2ip|Clca3a2|Tlr3
GO:0006497	protein lipidation	0.733138	-2.11979	Irgm1|Nmt1|Pign|Wipi1|Wdr45|Golga7|Wdr45b|Zdhhc6|Pgap4|Atg12|Zdhhc21|Pigw|Zdhhc2|Pigt|Zdhhc5|Pgap2|Pgap1|Zdhhc17|Pigk|Pigg
GO:0033299	secretion of lysosomal enzymes	0.146628	-2.11695	M6pr|Bloc1s6|Nagpa|Gnptab
GO:0046477	glycosylceramide catabolic process	0.146628	-2.11695	Gla|Galc|Psap|Gba2
GO:0051299	centrosome separation	0.146628	-2.11695	Nek2|Nup62|Aurka|Nde1
GO:0150093	amyloid-beta clearance by transcytosis	0.146628	-2.11695	Lrpap1|Rab11a|Cltc|Rab5a
GO:0061072	iris morphogenesis	0.146628	-2.11695	Hif1a|Hipk1|Pitx2|Vhl
GO:0090240	positive regulation of histone H4 acetylation	0.146628	-2.11695	Brca1|Smarcb1|Arrb1|Kat7
GO:0050892	intestinal absorption	0.329912	-2.10265	Aco1|Cd36|Kcnq1|Tjp2|Vdr|Ezr|Ireb2|Lima1|Gcnt3
GO:0000387	spliceosomal snRNP assembly	0.366569	-2.08415	Coil|Snrpb|Snrpd1|Prpf19|Ddx20|Gemin6|Snrpd3|Prpf6|Prpf31|Prmt7
GO:0035520	monoubiquitinated protein deubiquitination	0.366569	-2.08415	Usp15|Usp16|Usp47|Taf5l|Bap1|Usp22|Atxn7|Usp7|Taf2|Mysm1
GO:0035329	hippo signaling	0.256598	-2.08356	Lats1|Yap1|Stk4|Sav1|Mob1b|Pja2|Mob1a
GO:1904292	regulation of ERAD pathway	0.256598	-2.08356	Usp25|Ubqln2|Ubqln1|Usp14|Usp19|Svip|Rnft1
GO:0032088	negative regulation of NF-kappaB transcription factor activity	0.696481	-2.08152	Anxa4|Faf1|Irak1|Itch|Traf3|Tax1bp1|Psmd10|Chp1|Erbin|Ufl1|Trim37|Dab2ip|Cyld|Dnaja3|Sirt1|Commd7|Arrb1|Lrrc14|Usp7
GO:0042475	odontogenesis of dentin-containing tooth	0.696481	-2.08152	Atf2|Bcl2l11|Bmp2|Bmpr1a|Ctnnb1|Cftr|Hdac2|Itga6|Lrp6|Nf2|Nfic|Ppara|Stim1|Bcl11b|Nectin1|Smpd3|Ankrd11|Smo|Hdac1
GO:0002088	lens development in camera-type eye	0.696481	-2.08152	Ctnnb1|Dlg1|Fat1|Hipk1|Smad3|Maf|Nf2|Med1|Ski|Skil|Smarca4|Tgfbr1|Nectin1|Nectin3|Pds5a|Tdrd7|Pds5b|Plaat3|Frs2
GO:0071305	cellular response to vitamin D	0.109971	-2.0803	Pdia3|Pim1|Vdr
GO:0000320	re-entry into mitotic cell cycle	0.109971	-2.0803	Ccnd1|Ccnf|Gsk3b
GO:0090168	Golgi reassembly	0.109971	-2.0803	Ywhaz|Pdcd10|Vcpip1
GO:0090230	regulation of centromere complex assembly	0.109971	-2.0803	H3f3b|Rnf4|Trappc12
GO:0043969	histone H2B acetylation	0.109971	-2.0803	Atf2|Zmpste24|Ep300
GO:0000720	pyrimidine dimer repair by nucleotide-excision repair	0.109971	-2.0803	Hmgn1|Xpc|Sirt1
GO:0048145	regulation of fibroblast proliferation	0.879765	-2.07005	Abl1|Ccna2|Creb1|Dhx9|Emd|Fosl2|Nf1|Pex2|Rps3a1|Ski|Sod2|Cdc6|Nbn|Dab2ip|Trim32|Fntb|Dicer1|Cdc73|Rasa1|Wapl|Zmpste24|Ccnb1|Lig4|Morc3
GO:0048017	inositol lipid-mediated signaling	0.659824	-2.04394	Zfp36l1|C1qbp|Erbb3|Gab2|Nf1|Pik3c2a|Pik3r1|Plcb3|Plcd1|Pld1|Pten|Ezr|Pi4kb|Kbtbd2|Adap2|Pi4ka|Gsn|Pik3c2b
GO:0015693	magnesium ion transport	0.219941	-2.03947	Kcnj2|Nipal1|Nipal3|Cnnm2|Mmgt1|Mrs2
GO:0007398	ectoderm development	0.219941	-2.03947	Bmpr1a|Ctnnb1|Foxa2|Nf2|Ets2|L3mbtl2
GO:0043471	regulation of cellular carbohydrate catabolic process	0.219941	-2.03947	Scarb2|Hmgb1|Ppp1ca|Ppp1cb|Mtor|Ppp1r3e
GO:0036010	protein localization to endosome	0.183284	-2.03182	Pacsin2|Washc2|Vps35|Tmem30a|Akap11
GO:1905634	regulation of protein localization to chromatin	0.183284	-2.03182	Vrk1|Cdca5|Vcpip1|Wapl|Setd2
GO:0000394	RNA splicing, via endonucleolytic cleavage and ligation	0.183284	-2.03182	Rtcb|Tsen34|Ern1|Clp1|Ddx1
GO:0031642	negative regulation of myelination	0.183284	-2.03182	Ctsc|Eif2ak3|Pten|Tnfrsf21|Fig4
GO:1900076	regulation of cellular response to insulin stimulus	0.696481	-2.02299	Marcks|Myo1c|Nck1|Ncoa2|Prkca|Ptpn11|Ptpn2|Ptprf|Ybx1|Atp2b1|Snx5|Adipor1|Opa1|Sirt1|Nucks1|Prkaa1|Erfe|Ncoa5|Ankrd26
GO:2000001	regulation of DNA damage checkpoint	0.293255	-2.02207	Brca1|Fem1b|Rpa2|Ppp1r10|Map3k20|Etaa1|Cul4a|Rfwd3

## Sheet: Cluster 3
GO ID	GO term	%InGO	LogP	Gene symbol
GO:0006259	DNA metabolic process	10.5473	-24.6589	Parp1|Adra2a|Atm|Axin2|Bach1|Ccne2|Cdc45|Chek1|Smc3|Dnmt1|Dnmt3a|Ezh2|Smc2|Foxm1|Hells|Lig1|Lig3|Mcm2|Mcm4|Mcm7|Mnat1|Msh2|Msh6|Pola1|Pole|Pole2|Prim1|Prkdc|Pura|Rad50|Rbbp4|Rrm1|Ruvbl2|Sin3a|Tcf7|Trim28|Timeless|Top2a|Top2b|Trp53|Atrx|Xrcc5|Xrn1|Xrn2|Dbf4|Orc3|Rif1|Ppm1d|Atf7ip|Jmy|Noc3l|Rad18|Huwe1|Tipin|Asf1a|Smc6|Chd1l|Rpa3|Rpa1|Ctc1|Rfc3|Gins1|Mcm10|Smc4|Nipbl|Mcm9|Esco2|Aplf|Cul4b|Smchd1|Tn…
GO:0000278	mitotic cell cycle	9.05473	-23.7329	Acvr1b|Atm|Bach1|Bub1|Bub1b|Ccne2|Cdc45|Cdkn1b|Cenpc1|Chek1|Smc3|Ect2|Smc2|Foxm1|Incenp|Kif11|Lig1|Mcm2|Mcm4|Anapc1|Mecp2|Mnat1|Msh2|Myb|Myc|Nedd1|Abcb1a|Plk1|Pola1|Pole|Prkdc|Rad50|Rock1|Exoc4|Stil|Stag1|Stag2|Plk4|Trp53|Ttk|Tuba1a|Wee1|E2f6|Spast|Ppm1d|Mad2l1|Tubd1|Tipin|Exoc2|Ndc80|Mastl|Sgo2a|Anln|Gins1|Smc4|Spdl1|Cep192|Nipbl|Foxn3|Kif23|Rps6kb1|Kif2c|Ncapg2|Dtl|Ckap2|Espl1|Psmg2|Cdc20|Cenpf…
GO:0033044	regulation of chromosome organization	5.17413	-19.3416	Parp1|Atm|Axin2|Bub1|Bub1b|Dnmt1|Smc2|Incenp|Mcm2|Anapc1|Mnat1|Myc|Plk1|Rad50|Ruvbl2|Sin3a|Trim28|Top2a|Ttk|Atrx|Xrcc5|Gnl3|Exosc10|Hnrnpu|Atf7ip|Mad2l1|Ylpm1|Pbrm1|Ndc80|Fbxo5|Resf1|Sgo2a|Ctc1|Smc4|Spdl1|Cep192|Tnks2|Arid2|Bcl7a|Setdb1|Arid1a|Psmg2|Cdc20|Stn1|Kntc1|Ncaph|Wdhd1|Hmbox1|Smc5|Slf2|Ino80d|Cenpe
GO:0006396	RNA processing	10.0498	-18.2389	App|Dhx15|Drosha|Zfp638|Prkdc|Rbmxl1|Zc3h7b|Tra2b|Utp4|Tia1|Wbp4|Xrn1|Xrn2|Ern2|Prmt5|Exosc10|Srrm1|Hnrnpu|Cpsf3|Tcerg1|Mbnl1|Wdr46|Rcl1|Prorp|Esf1|Adat2|Cir1|Srfbp1|Eri1|Zc3h13|Mrm3|Alkbh8|Luc7l3|U2surp|Ncbp2|Mto1|Mphosph6|Fastkd3|Ddx51|Rpf1|Ints2|Ecd|Utp20|Eri2|Pnpt1|Cdc40|Trub1|Wdr43|Utp14a|Dis3|Iws1|Trmt11|Ttf2|Rbm26|Pus10|Fastkd2|Srrm2|Trmt5|Mettl15|Ints7|Elp4|Pus7|Cwc22|Mdn1|Ppp1r8|Sf3b3|Pr…
GO:0051052	regulation of DNA metabolic process	7.9602	-17.2514	Parp1|Atm|Axin2|Chek1|Smc3|Dach1|Dnmt1|Dnmt3a|Egfr|Foxm1|Lig3|Mcm2|Mcm4|Mcm7|Mecp2|Msh2|Msh6|Myc|Prkdc|Rad50|Ruvbl2|Trim28|Timeless|Trp53|Atrx|Xrcc5|Parg|Dbf4|Prmt5|Gnl3|Cbx8|Orc3|Exosc10|Hnrnpu|Rif1|Ylpm1|Rad18|Fignl1|Smoc2|Tipin|Pbrm1|Fbxo5|Ctc1|Rfc3|Gins1|Tnfsf13|Esco2|Aplf|Obi1|Smchd1|Tnks2|Parpbp|Oga|Mettl4|Arid2|Bcl7a|Brd8|Arid1a|Sf3b3|Rfc4|Nsd2|Stn1|E2f8|Brcc3|Zfp748|Zfp729a|Kmt2a|Baz1a|Hm…
GO:0010564	regulation of cell cycle process	8.95522	-15.5885	App|Atm|Axin2|Bmp7|Btc|Bub1|Bub1b|Cdkn1b|Cdkn2c|Chek1|Dach1|Ect2|Edn1|Egfr|Ezh2|Smc2|Id2|Incenp|Kif11|Kif13a|Anapc1|Mecp2|Mnat1|Msh2|Myc|Nek1|Mybbp1a|Plk1|Prkdc|Rad50|Rrm1|Stil|Sin3a|Sox9|Plk4|Timeless|Trp53|Ttk|Atrx|Eif2ak4|Dbf4|Spast|Hnrnpu|Cpsf3|Mad2l1|Tipin|Pbrm1|Ndc80|Fbxo5|Sgo2a|Ctc1|Smc4|Spdl1|Ecd|Cep192|Foxn3|Kif23|Cul4b|Ncapg2|Dtl|Arid2|Bcl7a|Ints7|Arid1a|Xpo1|Psmg2|Thoc5|Cdc20|Cenpf|Cdc…
GO:0006261	DNA-templated DNA replication	3.18408	-14.3095	Ccne2|Cdc45|Lig1|Lig3|Mcm2|Mcm4|Mcm7|Pola1|Pole|Pole2|Prim1|Pura|Rad50|Rrm1|Timeless|Atrx|Orc3|Noc3l|Tipin|Rpa1|Rfc3|Gins1|Mcm10|Mcm9|Exd2|Rfc4|Mms22l|Baz1a|Wdhd1|Topbp1|Dna2|Bod1l
GO:0006325	chromatin organization	6.86567	-11.6077	Cbx3|Cbx5|Chek1|Dnmt1|Dnmt3a|Eed|Ezh2|Hells|Foxa3|Mcm2|Mecp2|Myb|Myc|Mybbp1a|Rbbp4|Ruvbl2|Sox9|Trim28|Trp53|Tsix|Atrx|Prmt5|Cbx8|Exosc10|Hnrnpu|Rif1|Cbx7|Ppm1d|Sfmbt1|Asf1a|Pbrm1|Chd1l|Atad2|Oip5|Bcor|Setd5|Setd7|Smchd1|Kansl1|Mettl4|Kdm4c|Arid2|Bcl7a|Ehmt1|Brd8|Setdb1|Arid1a|Arid4b|Nsd2|Jmjd1c|Glmn|Bptf|Yeats2|Brcc3|Xist|Kmt2a|Kdm5a|Baz1a|Wdhd1|Ino80d|Asxl1|Kmt2c|Rsf1|Tox|Shprh|Zbtb1|Rccd1|H2bc2…
GO:0034660	ncRNA metabolic process	6.16915	-11.3072	Drosha|Prkdc|Polr1a|Zc3h7b|Taf1b|Utp4|Trp53|Vars|Xrn1|Ern2|Exosc10|Wdr46|Rcl1|Prorp|Esf1|Adat2|Srfbp1|Eri1|Mrm3|Alkbh8|Ncbp2|Mto1|Mphosph6|Ddx51|Rpf1|Ints2|Utp20|Eri2|Trub1|Wdr43|Utp14a|Dis3|Trmt11|Pus10|Trmt5|Mettl4|Mettl15|Ints7|Elp4|Pus7|Mdn1|Iars|Utp15|Qtrt2|Lars|Utp14b|Mars2|Tarbp1|Dis3l|Bms1|Utp25|Heatr1|Ice1|Ang4|Rpp38|Znhit6|Elp1|Rpap2|Thada|Wdr3|Rpusd2|Rps27rt
GO:0006275	regulation of DNA replication	2.78607	-9.6101	Smc3|Dach1|Egfr|Lig3|Mcm2|Mcm4|Mcm7|Ruvbl2|Timeless|Trp53|Atrx|Dbf4|Orc3|Tipin|Fbxo5|Ctc1|Rfc3|Gins1|Esco2|Obi1|Mettl4|Rfc4|Stn1|E2f8|Baz1a|Ino80d|Zbtb38|Dna2
GO:0043414	macromolecule methylation	3.68159	-8.85885	Dnmt1|Dnmt3a|Eed|Ezh2|Hells|Ilf3|Mecp2|Trim28|Prmt5|Ppm1d|Atf7ip|Zc3h13|Mrm3|Alkbh8|Mto1|Mettl18|Prmt3|Eef1akmt2|Setd5|Setd7|Ndufaf7|Trmt5|Mettl4|Mettl15|Ehmt1|Setdb1|Arid4b|Prmt9|Cbll1|Nsd2|Tgs1|Mtrr|Tarbp1|Kmt2a|Kmt2c|Thada|Etfbkmt
GO:0051053	negative regulation of DNA metabolic process	2.78607	-8.70639	Parp1|Atm|Chek1|Dach1|Lig3|Msh2|Msh6|Rad50|Trim28|Timeless|Trp53|Xrcc5|Exosc10|Hnrnpu|Rif1|Rad18|Tipin|Fbxo5|Ctc1|Smchd1|Tnks2|Parpbp|Stn1|Zfp748|Zfp729a|Kmt2a|Niban2|Zfp729b
GO:0045787	positive regulation of cell cycle	4.47761	-8.09869	App|Btc|Cdkn1b|Chek1|Ect2|Edn1|Egfr|Ezh2|Smc2|Id2|Incenp|Lfng|Mecp2|Mnat1|Myc|Rrm1|Stil|Sin3a|Stat5b|Plk4|Trp53|Atrx|Dbf4|Spast|Hnrnpu|Cpsf3|Mad2l1|Smoc2|Ndc80|Fbxo5|Sgo2a|Smc4|Kif23|Rps6kb1|Cul4b|Ncapg2|Dtl|Thoc5|E2f8|Ncaph|Pggt1b|Smc5|Slf2|Cenpe|Kif20b
GO:0006271	DNA strand elongation involved in DNA replication	0.79602	-7.49771	Lig1|Lig3|Mcm4|Mcm7|Pola1|Pole|Gins1|Dna2
GO:0031056	regulation of histone modification	2.98507	-7.10695	App|Atm|Chek1|Dnmt1|Eed|Gcg|Mecp2|Myb|Mybbp1a|Ruvbl2|Sin3a|Ncor2|Slk|Trp53|Atrx|Parg|Rif1|Nipbl|Bcor|Setd5|Setd7|Iws1|Kansl1|Kdm4c|Zzz3|Zfp369|Yeats2|Lcor|Kmt2a|Kdm5a
GO:0034502	protein localization to chromosome	1.69154	-7.05979	Bub1b|Ezh2|Msh2|Plk1|Ruvbl2|Ttk|Atrx|Rpa1|Spdl1|Nipbl|Mcm9|Esco2|Tnks2|Knl1|Kntc1|Smc5|Slf2
GO:0034654	nucleobase-containing compound biosynthetic process	6.46766	-6.90577	Ampd3|Edn1|Ehf|Fos|Gart|Hipk3|Lig1|Lig3|Aff1|Mnat1|Myc|Ncoa1|Pola1|Pole|Pole2|Prim1|Rad50|Polr1a|Rrm1|Stat5b|Taf1b|Tbp|Trp53|Umps|Impdh2|Xrn2|Med14|Prmt5|Pdhx|Ctps2|Tcerg1|Paics|Med18|Ncbp2|Rpa1|Acss1|Taf11|Rpap1|Cad|Med23|Polr3f|Polr3b|Taf4b|Ttf2|Ncapg2|Med13l|Dtl|Polh|Acly|Med21|Mthfd1|Prps2|Ppargc1b|Flna|Taf3|Lcor|Ice1|Ang4|Rpap2|Rsf1|Tceanc|Zbtb1|Idh2|Prps1l3|Bdp1
GO:0044770	cell cycle phase transition	2.48756	-6.89458	Acvr1b|Bach1|Bub1b|Ccne2|Cdkn1b|Chek1|Foxm1|Anapc1|Mnat1|Myb|Myc|Abcb1a|Plk1|Pole|Timeless|E2f6|Spast|Ppm1d|Tipin|Ndc80|Mastl|Rps6kb1|Smc5|Npat|Iqgap3
GO:0071824	protein-DNA complex subunit organization	2.88557	-6.57143	Cdc45|Cenpc1|Hells|Mcm2|Myc|Ruvbl2|Sox9|Taf1b|Tbp|Atrx|Med14|Asf1a|Med18|Taf11|Med23|Oip5|Cenpn|Arid2|Arid1a|Med21|Kntc1|Taf3|Baz1a|Dlgap5|Cenpe|Rsf1|Shprh|H2bc21|Bdp1
GO:0051984	positive regulation of chromosome segregation	0.995025	-6.21128	Smc2|Incenp|Hnrnpu|Rad18|Smc6|Smc4|Ncapg2|Ncaph|Smc5|Cenpe
GO:0051383	kinetochore organization	0.79602	-5.8428	Cenpc1|Smc2|Ndc80|Smc4|Cenpn|Kntc1|Dlgap5|Cenpe
GO:0001701	in utero embryonic development	5.37313	-5.82895	Acvr1b|Add1|Bmp7|Chek1|Edn1|Egfr|Hsd17b2|Kif3a|Ly6e|Smad2|Msh2|Myb|Myh9|Ncoa1|Notch1|Ptch1|Resp18|Stil|Sin3a|Ncor2|Sp3|Plk4|Tgfbr2|Trim28|Tjp1|Traf6|Trp53|Amot|Stk3|Mbnl1|Pbrm1|Cir1|Rpa1|Gins1|Phf6|Bcor|Ncapg2|Kdm4c|Setdb1|Psph|Thoc5|Med21|Foxp1|E2f8|Bptf|Mtss1|Xist|Atf7|Prrc2b|Mrtfb|Zfp568|Npat|Grhl2|Thoc2
GO:1903046	meiotic cell cycle process	2.58706	-5.76632	Atm|Bub1|Bub1b|Ccne2|Cenpc1|Edn1|Smc2|Incenp|Myh9|Plk1|Rad50|Top2a|Top2b|Ttk|Atrx|Fignl1|Ndc80|Mastl|Fbxo5|Sgo2a|Smc4|Espl1|Ncaph|Mlh3|Cenpe|Topbp1
GO:0031570	DNA integrity checkpoint signaling	1.79104	-5.71846	Atm|Chek1|Msh2|Plk1|Prkdc|Timeless|Trp53|Eif2ak4|Tipin|Foxn3|Dtl|Ints7|Brcc3|Nae1|Usp28|Topbp1|Clspn|Dna2
GO:0006913	nucleocytoplasmic transport	2.98507	-5.62527	Ddx19a|Kpna3|Notch1|Trp53|Nup210|Stk3|Txnip|Phax|Xpo4|Nup160|Tsc1|Ncbp2|Fyttd1|Nup43|Xpot|Iws1|Ipo11|Nmd3|Xpo1|Thoc5|Mlxip|Nup153|Lsg1|Ipo9|Ahctf1|Nup188|Ipo7|Ddx19b|Thoc2|Ltv1
GO:0031497	chromatin assembly	2.08955	-5.37541	Cbx3|Dnmt1|Dnmt3a|Ezh2|Hells|Mcm2|Mecp2|Rbbp4|Sox9|Trp53|Atrx|Cbx8|Rif1|Ppm1d|Asf1a|Oip5|Smchd1|Baz1a|Rsf1|Shprh|H2bc21
GO:0006468	protein phosphorylation	6.16915	-5.12335	Acvr1b|App|Atm|Bub1|Bub1b|Cask|Cdk6|Chek1|Edn1|Eef2k|Egfr|Eif2s1|Grk5|Hipk2|Hipk3|Ilf3|Incenp|Limk2|Smad2|Nek1|Pikfyve|Prkci|Plk1|Prkdc|Ptpn4|Ptpra|Rock1|Slc1a1|Plk4|Slk|Tbp|Tgfbr2|Trim24|Trim28|Ttk|Wee1|Map3k3|Hunk|Ern2|Eif2ak4|Pdk4|Csnk1e|Stk3|Mastl|Taf11|Cad|Sik3|Taf4b|Rps6kb1|Cdk19|Fam20c|Rps6ka3|Taf3|Csnk1g1|Nek9|Trio|Pik3c3|Eif2a|Elp1|Lrrk1|Sik2|Clspn
GO:0000963	mitochondrial RNA processing	0.696517	-5.09495	Prorp|Mto1|Fastkd3|Pnpt1|Fastkd2|Trmt5|Fastkd5
GO:0009411	response to UV	2.08955	-4.8535	Parp1|Aqp1|Chek1|Egfr|Eif2s1|Msh2|Msh6|Nedd4|Ruvbl2|Trp53|Eif2ak4|Rad18|Trp53inp1|Tipin|Cul4b|Ddias|Dtl|Polh|Usp1|Usp28|Zbtb1
GO:0017145	stem cell division	0.895522	-4.82152	Fzd7|Myb|Notch1|Cntrl|Gnl3|Fubp1|Etv5|Thoc5|Thoc2
GO:2000036	regulation of stem cell population maintenance	1.39303	-4.80439	Bmp7|Myc|Rbbp4|Rest|Sin3a|Tead1|Sinhcaf|Zc3h13|Wdr43|Bcl7a|Lbh|Arid1a|Arid4b|Zfp322a
GO:0046831	regulation of RNA export from nucleus	0.597015	-4.77555	Iws1|Thoc5|Nrde2|Nup153|Thoc2|Cpsf6
GO:0006541	glutamine metabolic process	0.696517	-4.71878	Glul|Glud1|Mecp2|Ctps2|Cad|Gls2|Phgdh
GO:0007062	sister chromatid cohesion	0.995025	-4.69481	Bub1|Bub1b|Smc3|Stag1|Stag2|Sgo2a|Nipbl|Esco2|Cdc20|Kif22
GO:0045091	regulation of single stranded viral RNA replication via double stranded DNA intermediate	0.597015	-4.5508	Trim28|Top2a|Top2b|Resf1|Setdb1|Zfp809
GO:0033365	protein localization to organelle	5.77114	-4.38899	Bmp7|Bub1b|Ezh2|Kpna3|Msh2|Nedd4|Notch1|Pcm1|Pikfyve|Plk1|Ruvbl2|Stil|Sorl1|Sort1|Sox9|Tia1|Trp53|Ttk|Atrx|Hnrnpu|Stk3|Txnip|Immp1l|Srp72|Mfsd1|Rpa1|Spdl1|Mipep|Cep192|Nipbl|Mcm9|Esco2|Dnm1l|Tnks2|Arl5b|Dcp1a|Knl1|Ipo11|Cep83|Sh3bp4|Xpo1|Kntc1|Taf3|Utp25|Cep68|Nup153|Zfyve16|Sun2|Pik3c3|Smc5|Slf2|Ipo9|Nup188|Ipo7|Rab8b|Kif20b|Kics2|Vps13a
GO:0090305	nucleic acid phosphodiester bond hydrolysis	1.49254	-4.17046	Rad50|Rnase1|Xrn1|Exosc10|Cpsf3|Rcl1|Eri1|Ncbp2|Eri2|Dcp1a|Exd2|Dis3l|Bms1|Dna2|Cpsf6
GO:0000076	DNA replication checkpoint signaling	0.597015	-4.16136	Timeless|Tipin|Nae1|Topbp1|Clspn|Dna2
GO:0030856	regulation of epithelial cell differentiation	1.99005	-4.10032	Add1|Atoh1|Cd24a|Cdkn1b|Ezh2|Foxa3|Mycl|Notch1|Prom1|Ptch1|Rock1|Sox9|Stat5b|Vezf1|Ceacam1|Klf7|Foxp1|Spred1|Esrp1|Grhl2
GO:0070647	protein modification by small protein conjugation or removal	5.67164	-4.10026	Enc1|Anapc1|Nedd4|Plk1|Trim24|Trim28|Traf6|Ttc3|Ubr1|Cbx8|Socs6|Marchf7|Rad18|Med12|Huwe1|Herc4|Rnf125|Sash1|Med23|Ube2cbp|Bcor|Senp8|Wdsub1|Obi1|Cul4b|Rnf38|Herc3|Tnks2|Mindy1|Klhl24|Asb5|Dtl|Msl2|Trim2|Rnf111|Trim33|Sf3b3|Cbll1|Mycbp2|Med21|Ube2q2|Atxn3|Usp33|Sumo2|Dtx4|Brcc3|Ube2d1|Rnf144b|Fbxo11|Asxl1|Usp1|Klhl42|Nae1|Usp28|Shprh|Senp5|Rnf152
GO:0048511	rhythmic process	2.78607	-4.01679	Cbx3|Ezh2|Id2|Klf9|Nfkb2|Nos2|Mybbp1a|Pla2g4a|Prkdc|Sin3a|Stat5b|Timeless|Top2a|Trp53|Impdh2|Csnk1e|Prmt5|Hnrnpu|Huwe1|Pspc1|Dnm1l|Dtl|Maged1|Mycbp2|Lgr4|Kmt2a|Kdm5a|Scaper
GO:0046112	nucleobase biosynthetic process	0.597015	-3.99054	Gart|Umps|Ctps2|Paics|Cad|Prps1l3
GO:0044030	regulation of DNA methylation	0.79602	-3.94475	Parp1|Dnmt1|Dnmt3a|Mecp2|Myc|Prmt5|Kmt2a|Grhl2
GO:1905463	negative regulation of DNA duplex unwinding	0.298507	-3.93893	Mcm2|Mnat1|Top2a
GO:0009451	RNA modification	1.89055	-3.89275	Adat2|Zc3h13|Mrm3|Alkbh8|Mto1|Trub1|Pus10|Trmt5|Mettl4|Mettl15|Elp4|Pus7|Cbll1|Qtrt2|Tgs1|Tarbp1|Elp1|Thada|Rpusd2
GO:0010608	post-transcriptional regulation of gene expression	4.67662	-3.84401	App|Axin2|Eif2s1|Enc1|Ilf3|Eif3e|Itga2|Myef2|Prkdc|Rock1|Zc3h7b|Sox4|Tia1|Tnfrsf1b|Xrn1|Eif2s3x|Eif2ak4|Hnrnpu|Pum3|Ybx2|Phax|Tsc1|Dph7|Dph2|Ncbp2|Fastkd3|Ptcd3|Mettl18|Pnpt1|Rps6kb1|Larp1|Hnrnpr|Zc3h14|Fastkd2|Dcp1a|Pus7|Dph1|Tirap|Gemin5|Nrde2|Eif2a|Fus|Fastkd5|Mir186|Mir26b|Mir200a|Mir200b
GO:0007098	centrosome cycle	1.29353	-3.80417	Kif11|Kif3a|Pcm1|Plk1|Stil|Plk4|Ndc80|Cep192|Hepacam2|Usp33|Cep68|Haus6|Cep44
GO:0007507	heart development	4.87562	-3.70513	Atm|Axin2|Bmp7|Cdkn1b|Edn1|Gnaq|Hspg2|Id2|Kif3a|Ly6e|Smad2|Mnat1|Nedd4|Notch1|Pdcd4|Prkdc|Ptch1|Rest|Stil|Ncor2|Sox4|Sox9|Tead1|Tgfbr2|Tnfrsf1b|Trp53|Sufu|Txnrd2|Cntrl|Hnrnpu|Stk3|Med12|Tsc1|Pbrm1|Pkp2|Nipbl|Bcor|Arid2|Arid1a|Nsd2|Mthfd1|Foxp1|Spred1|Flna|Wdr11|Atf7|Asxl1|Mrtfb|Grhl2
GO:0007063	regulation of sister chromatid cohesion	0.597015	-3.54935	Axin2|Bub1|Atrx|Sgo2a|Smc5|Slf2
GO:0051640	organelle localization	4.37811	-3.52477	Rab27a|Atm|Cenpc1|Incenp|Kif13a|Limk2|Llgl1|Myh9|Myo1b|Pcm1|Plk1|Rab12|Exoc4|Spast|Mad2l1|Borcs7|Exoc2|Ndc80|Dock7|Stx17|Spdl1|Trak2|Tmem106b|Zbed3|Kif2c|Dnm1l|Cluh|Cep83|Nmd3|Xpo1|Rab15|Cenpf|Kif22|Shroom2|Mlph|Wdr11|Myo5c|Pacs2|Sun2|Lsg1|Cenpe|Rab8b|Ltv1|Kifc1
GO:0098727	maintenance of cell number	1.79104	-3.49832	Smc3|Ezh2|Fzd7|Pcm1|Rest|Sox4|Sox9|Stag2|Med14|Gnl3|Rif1|Med12|Nipbl|Kdm4c|Arid1a|Med21|Jmjd1c|Smc5
GO:0016321	female meiosis chromosome segregation	0.39801	-3.47621	Plk1|Top2a|Ttk|Ncaph
GO:0016075	rRNA catabolic process	0.597015	-3.42139	Drosha|Xrn1|Ern2|Exosc10|Dis3|Dis3l
GO:0001822	kidney development	2.98507	-3.40881	Aqp1|Bmp7|Cd24a|Cd44|Cyp4a10|Hells|Id2|Kif3a|Smad2|Myc|Nek1|Notch1|Prom1|Ptch1|Sox4|Sox9|Timeless|Cntrl|Nup160|Tsc1|Dlg5|Arid5b|Plce1|Gzf1|Lgr4|Osr2|Cenpf|Mtss1|Lrp4|Asxl1
GO:0048589	developmental growth	4.0796	-3.35032	Add1|App|Atm|Klf5|Cd9|Chek1|Edn1|Ezh2|Fzd7|Ly6e|Smad2|Nek1|Notch1|Plxna1|Sema7a|Stil|Slc12a2|Sox9|Tgfbr2|Trim28|Trp53|Atrx|Eif2ak4|Fubp1|Med12|Ctc1|Gins1|Sik3|Nipbl|Arid5b|Tnks2|Ncapg2|Arid2|Setdb1|Wdr11|Lrp4|Kmt2c|Tmtc3|Zfp568|Scaper|Grhl2
GO:0071897	DNA biosynthetic process	1.09453	-3.32715	Lig1|Lig3|Pola1|Pole|Pole2|Rad50|Rrm1|Rpa1|Dtl|Polh|Zbtb1
GO:0030097	hemopoiesis	5.67164	-3.27976	Add1|App|Atm|Cd24a|Cdk6|Ezh2|Fzd7|Hells|Id2|Lfng|Msh2|Myb|Myh9|Prkdc|Rest|Sin3a|Sox4|Sp3|Stat5b|Tcf7|Tgfbr2|Top2a|Traf6|Trp53|Xrcc5|Txnrd2|Fubp1|Stk3|Hs1bp3|Tsc1|Dock7|Rabl3|Rpa1|Anln|Ctc1|Pir|Esco2|Ddias|Ncapg2|Fam20c|Lbr|Thoc5|Foxp1|Actn1|Tirap|Flna|Kmt2a|Atf7|Prrc2c|Ahctf1|Farp2|Asxl1|Tcaf2|Lrrk1|Tox|Zbtb1|Cracr2a
GO:0008283	cell population proliferation	4.77612	-3.26034	Axin2|Bmp7|Chek1|Dach1|Ehf|Lgr5|Glul|Hells|Id2|Igfbp4|Kif3a|Mcm7|Myc|Notch1|Pcm1|Abcb1a|Ptch1|Pura|Ncor2|Sox4|Sox9|Trp53|Xrcc5|Impdh2|Ceacam1|Gnl3|Orc3|Fubp1|Fignl1|Dock7|Ctc1|Gins1|Mcm10|Ecd|Larp1|Ncapg2|Arid2|Setdb1|Ppp1r8|Kank1|Lgr4|Osr2|E2f8|Dph1|Mtss1|Usp28|Fermt1|Grhl2
GO:0018202	peptidyl-histidine modification	0.39801	-3.23801	Dph7|Dph2|Mettl18|Dph1
GO:2000045	regulation of G1/S transition of mitotic cell cycle	1.89055	-3.1935	Cdkn1b|Cdkn2c|Egfr|Ezh2|Id2|Mnat1|Prkdc|Rrm1|Stil|Trp53|Dbf4|Cpsf3|Pbrm1|Ecd|Cul4b|Arid2|Bcl7a|Arid1a|Mir26b
GO:1904666	regulation of ubiquitin protein ligase activity	0.597015	-3.18809	Plk1|Mad2l1|Mastl|Fbxo5|Dnm1l|Cdc20
GO:0071459	protein localization to chromosome, centromeric region	0.597015	-3.18809	Bub1b|Ttk|Spdl1|Knl1|Kntc1|Smc5
GO:0006298	mismatch repair	0.597015	-3.18809	Msh2|Msh6|Rpa3|Rpa1|Mcm9|Mlh3
GO:0031647	regulation of protein stability	2.88557	-3.16712	Flot2|Gnaq|Plk1|Prkdc|Septin8|Siah1b|Ncor2|Sox4|Tbl1x|Trim24|Trp53|Atf7ip|Stk3|Marchf7|Tsc1|Tspan1|Mfsd1|Ndc80|Cdc37l1|Rabl3|Ccdc88c|Zbed3|Usp33|Flna|Mtrr|Utp25|Ipo9|Cenpe|Usp28
GO:0010212	response to ionizing radiation	1.59204	-3.15856	Atm|Ect2|Msh2|Myc|Nek1|Prkdc|Trp53|Xrcc5|Fignl1|Nipbl|Ddias|Ints7|Brcc3|Spidr|Usp28|Topbp1
GO:0009156	ribonucleoside monophosphate biosynthetic process	0.696517	-3.04986	Ampd3|Gart|Umps|Impdh2|Paics|Cad|Prps2
GO:1901532	regulation of hematopoietic progenitor cell differentiation	0.696517	-3.04986	Cdk6|Myb|Notch1|Pdcd2|Prkdc|Pus7|Zbtb1
GO:0042594	response to starvation	1.99005	-2.97207	Eif2s1|Glul|Foxa3|Foxk1|Mybbp1a|Trp53|Eif2ak4|Pdk4|Jmy|Larp1|Fads1|Lars|Usp33|Pik3c3|Eif2a|Elapor1|Sik2|Kics2|Depdc5|Rnf152
GO:0071896	protein localization to adherens junction	0.298507	-2.97111	Tjp1|Dlg5|Mpp7
GO:1904760	regulation of myofibroblast differentiation	0.298507	-2.97111	Parp1|Pdcd4|Trp53inp1
GO:0061462	protein localization to lysosome	0.79602	-2.94293	Nedd4|Sorl1|Sort1|Mfsd1|Sh3bp4|Zfyve16|Pik3c3|Kics2
GO:0009895	negative regulation of catabolic process	2.88557	-2.91044	Adra2a|Axin2|Egfr|Gpld1|Hipk2|Foxk1|Nos2|Pkp1|Slc7a5|Sorl1|Trp53|Sufu|Hnrnpu|Ybx2|Snx12|Mad2l1|Phax|Marchf7|Tsc1|Larp1|Mtmr2|Sf3b3|Mycbp2|Tirap|Flna|Nrde2|Ric1|Fus|Etfbkmt
GO:0043620	regulation of DNA-templated transcription in response to stress	0.895522	-2.90246	Bach1|Chek1|Nedd4|Notch1|Sin3a|Trp53|Jmy|Bclaf1|Mbtps2
GO:0051302	regulation of cell division	1.99005	-2.78163	Btc|Ect2|Incenp|Kif13a|Myc|Plk1|Ptch1|Plk4|Spast|Txnip|Kif23|Lbh|Thoc5|Zzz3|E2f8|Yeats2|Pik3c3|Ahctf1|Prc1|Kif20b
GO:0031123	RNA 3'-end processing	1.19403	-2.77951	App|Exosc10|Cpsf3|Eri1|Ncbp2|Ints2|Eri2|Pnpt1|Ints7|Papolg|Cstf3|Cpsf6
GO:0051347	positive regulation of transferase activity	4.0796	-2.76576	Adra2a|App|Axin2|Btc|Cd24a|Cdkn1b|Ect2|Edn1|Egfr|Ezh2|Gcg|Incenp|Mnat1|Myc|Plk1|Rad50|Stil|Slc1a1|Sorl1|Tead1|Tgfbr2|Traf6|Xrcc5|Ceacam1|Ern2|Mastl|Rfc3|Gins1|Sash1|Epm2aip1|Maged1|Card10|Rfc4|Cdc20|Tirap|Serinc5|Ang4|Hmbox1|Cenpe|Grhl2|Clspn
GO:0051272	positive regulation of cellular component movement	4.67662	-2.6945	Acvr1b|Adra2a|App|Aqp1|Arhgap5|Atm|Bmp7|Edn1|Egfr|Gpld1|Itga2|Kif3a|Lamc2|Mecp2|Myc|Notch1|Sema7a|Sox9|Stat5b|Tgfbr2|Tjp1|Tnfrsf18|Trp53|Map3k3|Amot|Fubp1|Smoc2|Fbxo5|Dock7|Rreb1|Sash1|Med23|Nipbl|Rps6kb1|Dnm1l|Cbll1|Foxp1|Tirap|Flna|Zfp609|Sun2|Tnfrsf14|Tcaf2|Kif20b|Fermt1|Glipr2|Irs2
GO:0035246	peptidyl-arginine N-methylation	0.298507	-2.6861	Prmt5|Prmt3|Ndufaf7
GO:0043388	positive regulation of DNA binding	0.895522	-2.68192	Parp1|Hipk2|Hipk3|Itga2|Myc|Plaur|Trim28|Traf6|Niban2
GO:0006349	regulation of gene expression by genomic imprinting	0.497512	-2.64271	Dnmt3a|Eed|Mecp2|Arid4b|Xist
GO:0033151	V(D)J recombination	0.497512	-2.64271	Atm|Ezh2|Prkdc|Tcf7|Foxp1
GO:0060828	regulation of canonical Wnt signaling pathway	2.28856	-2.57604	App|Axin2|Egfr|Lgr5|Fzd7|Gnaq|Notch1|Ruvbl2|Sox4|Sox9|Csnk1e|Stk3|Tmem9|Ccdc88c|Zbed3|Tnks2|Kremen1|Kank1|Lgr4|Csnk1g1|Lrp4|Lrrk1|Fermt1
GO:0032869	cellular response to insulin stimulus	1.49254	-2.55422	Parp1|Gpld1|Prkci|Prkdc|Ptpra|Rab12|Ceacam1|Pdk4|Rps6kb1|Rhoq|Rab15|Tbc1d4|Sik2|Rab8b|Irs2
GO:0071236	cellular response to antibiotic	0.39801	-2.55206	Cdkn1b|Ezh2|Pla2g4a|Trp53
GO:0098935	dendritic transport	0.39801	-2.55206	Flot2|Pura|Hnrnpu|Trak2
GO:0072698	protein localization to microtubule cytoskeleton	0.696517	-2.53854	Pcm1|Stil|Ttk|Hnrnpu|Cep192|Cep83|Kif20b
GO:0048732	gland development	3.48259	-2.52167	Arhgap5|Atm|Bmp7|Cd44|Cdo1|Edn1|Egfr|Ezh2|Foxm1|Id2|Ly6e|Smad2|Myb|Notch1|Plaur|Plxna1|Prkdc|Ptch1|Slc12a2|Sox9|Sp3|Stat5b|Tgfbr2|Tph1|Cbx7|Ctc1|Arid5b|Lbh|E2f8|Esrp1|Atf7|Asxl1|Mrtfb|Zbtb1|Irs2
GO:0048660	regulation of smooth muscle cell proliferation	1.79104	-2.48715	Cdkn1b|Dnmt1|Edn1|Gnaq|Id2|Itga2|Mnat1|Myc|Pdcd4|Prkdc|Stat5b|Tgfbr2|Traf6|Trp53|Xrcc5|Rps6kb1|Foxp1|Ang4
GO:0045995	regulation of embryonic development	1.09453	-2.48545	Ruvbl2|Amot|Nipbl|Zbed3|Ehmt1|Osr2|Zzz3|Yeats2|Utp25|Poglut1|Ino80d
GO:1990481	mRNA pseudouridine synthesis	0.298507	-2.45905	Trub1|Pus7|Rpusd2
GO:0048298	positive regulation of isotype switching to IgA isotypes	0.298507	-2.45905	Msh2|Tnfsf13|Nsd2
GO:0090521	podocyte cell migration	0.298507	-2.45905	Rock1|Anln|Kank1
GO:0019530	taurine metabolic process	0.298507	-2.45905	Cdo1|Stat5b|Phgdh
GO:0045217	cell-cell junction maintenance	0.497512	-2.44774	Tjp1|Inava|Cd177|Shroom2|Mtss1
GO:0009048	dosage compensation by inactivation of X chromosome	0.497512	-2.44774	Tsix|Exosc10|Hnrnpu|Smchd1|Xist
GO:0001779	natural killer cell differentiation	0.497512	-2.44774	Id2|Sp3|Stat5b|Rabl3|Tox
GO:1902893	regulation of miRNA transcription	1.09453	-2.44651	App|Klf5|Fos|Myc|Rest|Sox9|Tead1|Trp53|Gnl3|Mrtfa|Mrtfb
GO:0034392	negative regulation of smooth muscle cell apoptotic process	0.39801	-2.42285	Apoh|Dnmt1|Edn1|Slc7a5
GO:0000054	ribosomal subunit export from nucleus	0.39801	-2.30504	Nmd3|Xpo1|Lsg1|Ltv1
GO:0051782	negative regulation of cell division	0.39801	-2.30504	Myc|Ptch1|Txnip|E2f8
GO:0070894	regulation of transposon integration	0.298507	-2.27088	Zfp748|Zfp729a|Zfp729b
GO:0036035	osteoclast development	0.298507	-2.27088	Fam20c|Foxp1|Lrrk1
GO:0032007	negative regulation of TOR signaling	0.696517	-2.24356	Atm|Ubr1|Tsc1|Sh3bp4|Kics2|Depdc5|Rnf152
GO:2000232	regulation of rRNA processing	0.39801	-2.19696	Mettl18|Wdr43|Utp15|Heatr1
GO:0051044	positive regulation of membrane protein ectodomain proteolysis	0.39801	-2.19696	Adra2a|App|Gpld1|Tnfrsf1b
GO:0002053	positive regulation of mesenchymal cell proliferation	0.597015	-2.13659	Arhgap5|Myc|Sox9|Tgfbr2|Foxp1|Irs2
GO:0051402	neuron apoptotic process	0.79602	-2.12388	App|Atm|Siah1b|Slc1a1|Trp53|Tmtc4|Oxr1|Nae1
GO:0031053	primary miRNA processing	0.298507	-2.11069	Drosha|Ncbp2|Pus10
GO:1904749	regulation of protein localization to nucleolus	0.298507	-2.11069	Glul|Polr1a|Nmd3
GO:0051292	nuclear pore complex assembly	0.298507	-2.11069	Nup205|Nup153|Ahctf1
GO:1904672	regulation of somatic stem cell population maintenance	0.298507	-2.11069	Bmp7|Myc|Lbh
GO:0031666	positive regulation of lipopolysaccharide-mediated signaling pathway	0.298507	-2.11069	Ly96|Traf6|Sash1
GO:0010810	regulation of cell-substrate adhesion	1.99005	-2.10949	Cask|Cdk6|Fzd7|L1cam|Notch1|Ptpra|Rock1|Slk|Utrn|Agr2|Ccl28|Smoc2|Tsc1|Rreb1|Kank1|Atxn3|Lims1|Flna|Fermt1|Olfm4
GO:0043516	regulation of DNA damage response, signal transduction by p53 class mediator	0.597015	-2.07761	Atm|Cd44|Sox4|Trp53|Marchf7|Spred1
GO:0098781	ncRNA transcription	0.597015	-2.07761	Polr1a|Taf1b|Trp53|Ice1|Ang4|Rpap2
GO:0032878	regulation of establishment or maintenance of cell polarity	0.497512	-2.04855	Flot2|Kif3a|Llgl1|Kank1|Kif20b
GO:1901976	regulation of cell cycle checkpoint	0.696517	-2.0392	Incenp|Nek1|Mad2l1|Ndc80|Thoc5|Brcc3|Wdr76
GO:0010718	positive regulation of epithelial to mesenchymal transition	0.696517	-2.0392	Axin2|Bmp7|Ezh2|Smad2|Notch1|Tgfbr2|Glipr2
GO:0022618	ribonucleoprotein complex assembly	1.59204	-2.0244	Prkdc|Ruvbl2|Xrcc5|Eif2s3x|Prmt5|Mbnl1|Mcts2|Luc7l3|Fastkd2|Mdn1|Prpf8|Slu7|Gemin5|Znhit6|Snrnp200|Cpsf6
GO:0001833	inner cell mass cell proliferation	0.39801	-2.00493	Chek1|Gins1|Ncapg2|Setdb1

## Sheet: Cluster 4
GO ID	GO term	%InGO	LogP	Gene symbol
GO:0042773	ATP synthesis coupled electron transport	5.6701	-10.089	COX1|COX2|COX3|CYTB|ND1|ND2|ND3|ND4|ND4L|ND5|ND6
GO:0006414	translational elongation	4.63918	-8.07676	TrnA|TrnE|TrnN|TrnP|TrnQ|TrnS1|TrnT|TrnW|TrnY
GO:0015990	electron transport coupled proton transport	2.06186	-7.42534	COX1|CYTB|ND4|ND5
GO:0010273	detoxification of copper ion	1.54639	-4.79551	Mt1|Mt2|Mt4
GO:0043691	reverse cholesterol transport	1.54639	-3.14939	Apoe|Ces1g|Ces1b
GO:0051673	membrane disruption in another organism	2.06186	-3.11609	Defa31|Defa21|Defa35|Defa34
GO:0032673	regulation of interleukin-4 production	1.54639	-2.47918	Ddit3|Fcer1g|Foxp3
GO:0042178	xenobiotic catabolic process	1.54639	-2.3329	Gstm1|Cyp2d34|Acaa1b
GO:0043523	regulation of neuron apoptotic process	4.12371	-2.22847	Ager|Apoe|Ddit3|Gclc|Grik5|Mt1|Nr4a2|Nupr1
GO:0006749	glutathione metabolic process	2.06186	-2.18256	Gclc|Gstm1|Chac1|Nat8f6
GO:0015804	neutral amino acid transport	1.54639	-2.17373	Slc6a9|Slc1a4|Slc6a7
GO:0007259	receptor signaling pathway via JAK-STAT	1.54639	-2.14452	Ager|Socs3|Snhg20

## Sheet: Cluster 5
GO ID	GO term	%InGO	LogP	Gene symbol
GO:0030300	regulation of intestinal cholesterol absorption	2.83019	-4.67614	Apoa2|Apoa4|Enpp7
GO:0019755	one-carbon compound transport	2.83019	-3.9933	Aqp3|Car2|Car14
GO:0007584	response to nutrient	3.77358	-3.5626	Ada|Cdkn2b|Slc27a4|Lct
GO:0051702	biological process involved in interaction with symbiont	4.71698	-3.42832	Csf1r|Mbl2|Reg3b|Reg3a|Sprr2a1
GO:0042044	fluid transport	2.83019	-3.40587	Aqp3|Aqp8|Csf2
GO:0048002	antigen processing and presentation of peptide antigen	3.77358	-3.19753	H2-Ab1|H2-DMa|H2-Q1|H2-Q2
GO:0046434	organophosphate catabolic process	4.71698	-2.99835	Ada|Apoa2|Gda|Enpp3|Enpp7
GO:0030097	hemopoiesis	10.3774	-2.80377	Ada|Csf1r|Csf2|Epas1|H2-Ab1|H2-DMa|Mafb|Slc11a2|Batf2|Tmem190|Flvcr1
GO:0006826	iron ion transport	2.83019	-2.68977	Slc11a2|Slc46a1|Flvcr1
GO:0033865	nucleoside bisphosphate metabolic process	3.77358	-2.67563	Papss2|Acot1|Dcakd|Acot3
GO:0042886	amide transport	3.77358	-2.33032	Aqp3|Pdx1|Slc46a1|Gltpd2
GO:0002227	innate immune response in mucosa	2.83019	-2.30374	Apoa4|Defb37|Defa2
GO:0008643	carbohydrate transport	2.83019	-2.23349	Aqp3|Slc27a4|Slc5a11
GO:0045670	regulation of osteoclast differentiation	2.83019	-2.06093	Car2|Csf1r|Mafb
