# Supplementary material for: Potential consequences of phototoxicity on cell function during live imaging of intestinal organoids
Source: PLoS One. 2024 Nov 15;19(11):e0313213. doi: 10.1371/journal.pone.0313213 (PMC11567556; doi:10.1371/journal.pone.0313213)
Supplement: S2 Table — Gene groups classified by k-means clustering are listed in tabs. TPM values for each gene were standardized to Z-score. (XLSX) [file pone.0313213.s006.xlsx]

## Sheet: Cluster 1
Cluster 1	Z-score
Gene symbol	Control	Low	High
Cox5a	0.58635	0.568303	-1.15465
Ckmt1	0.685777	0.46165	-1.14743
Dazap2	0.787672	0.337382	-1.12505
Ndufa9	0.873689	0.216991	-1.09068
Galnt1	0.883724	0.201779	-1.0855
Pparg	0.820439	0.293456	-1.1139
Gpa33	0.844921	0.259141	-1.10406
Wdr77	0.840598	0.2653	-1.1059
Atp5f1	0.857084	0.241574	-1.09866
Dynlt1c	0.640066	0.512275	-1.15234
Polr3d	0.703153	0.441633	-1.14479
Tpd52l2	0.879662	0.20797	-1.08763
Slc7a7	0.657412	0.493399	-1.15081
Calm1	0.771691	0.358043	-1.12973
Myg1	0.505671	0.646176	-1.15185
Efnb2	0.777759	0.350253	-1.12801
Fbxo9	0.863196	0.232609	-1.0958
Zmat2	0.848312	0.254279	-1.10259
Mef2d	0.873012	0.218007	-1.09102
Mrpl10	0.761455	0.371031	-1.13249
Marveld3	0.764587	0.367076	-1.13166
Akt1	0.844739	0.259402	-1.10414
Tm9sf1	0.857249	0.241334	-1.09858
Dhrs1	0.33006	0.793248	-1.12331
Abhd3	0.385607	0.749789	-1.1354
Scin	0.625089	0.528257	-1.15335
Alkbh7	0.537698	0.616115	-1.15381
Naa20	0.807895	0.31053	-1.11843
Mrpl2	0.832342	0.276942	-1.10928
Klf4	0.45137	0.694749	-1.14612
Stard3nl	0.892432	0.188349	-1.08078
Prkcsh	0.763542	0.368397	-1.13194
Aven	0.80733	0.311292	-1.11862
Crot	0.864189	0.231143	-1.09533
Calr	0.727867	0.412376	-1.14024
Stat3	0.733843	0.405158	-1.139
Cwc15	0.769775	0.360488	-1.13026
Ptpn6	0.773143	0.356185	-1.12933
Lpcat3	0.826807	0.28466	-1.11147
Clcn5	0.836866	0.270582	-1.10745
Cul3	0.853532	0.246742	-1.10027
Coro1c	0.802394	0.317915	-1.12031
Chn2	0.544237	0.609842	-1.15408
Ulk2	0.818957	0.295491	-1.11445
Hdgf	0.882598	0.2035	-1.0861
Map2k1	0.832116	0.277258	-1.10937
Cstb	0.722692	0.418582	-1.14127
Slc2a9	0.825422	0.28658	-1.112
Ndrg1	0.473741	0.675093	-1.14883
Ripk4	0.882313	0.203935	-1.08625
Txn2	0.72431	0.416646	-1.14096
Tbl2	0.888107	0.195046	-1.08315
Prkaca	0.830296	0.279803	-1.1101
Ndufs3	0.622347	0.531153	-1.1535
Pcyt1a	0.74012	0.397512	-1.13763
Cs	0.852387	0.248401	-1.10079
Psmb4	0.74299	0.393995	-1.13698
Ctns	0.526013	0.627209	-1.15322
Tbcb	0.737236	0.401033	-1.13827
Arpc2	0.833711	0.275022	-1.10873
Rnf114	0.860687	0.236301	-1.09699
Zdhhc24	0.518555	0.634213	-1.15277
Atp7b	0.852419	0.248355	-1.10077
Cdc42	0.797351	0.324631	-1.12198
Slc44a4	0.839228	0.267243	-1.10647
Gtpbp3	0.890966	0.190626	-1.08159
0610009B22Rik	0.854793	0.244911	-1.0997
Rhoa	0.823515	0.289219	-1.11273
Zmiz1	0.766661	0.364449	-1.13111
Scrn3	0.868697	0.224457	-1.09315
Vdac3	0.80831	0.309971	-1.11828
Bcl2l13	0.873943	0.216609	-1.09055
Pttg1ip	0.774034	0.355043	-1.12908
Vav2	0.640856	0.511424	-1.15228
Ppp2cb	0.839587	0.266735	-1.10632
Aldh3a2	0.503188	0.648462	-1.15165
Slc3a2	0.734952	0.403811	-1.13876
Tmem86a	0.701307	0.443781	-1.14509
Tbrg1	0.891964	0.189077	-1.08104
Odc1	0.813064	0.303534	-1.1166
Thg1l	0.726727	0.413747	-1.14047
Pgam1	0.65584	0.495126	-1.15097
Gltp	0.839443	0.266939	-1.10638
Ccnt1	0.864112	0.231256	-1.09537
Tmem167	0.707488	0.43657	-1.14406
Lypd8	0.366534	0.765016	-1.13155
Cacybp	0.868519	0.224721	-1.09324
Ube2z	0.729071	0.410927	-1.14
Wdfy2	0.862855	0.23311	-1.09597
Mrps25	0.86871	0.224437	-1.09315
Tex261	0.886131	0.198089	-1.08422
Psmb1	0.837334	0.269922	-1.10726
Dll1	0.779784	0.347639	-1.12742
Dnajb9	0.820855	0.292885	-1.11374
Gorasp2	0.666509	0.483339	-1.14985
Trappc2l	0.487652	0.662621	-1.15027
Nipsnap3b	0.85637	0.242614	-1.09898
Xk	0.886816	0.197035	-1.08385
Ace2	0.835736	0.272174	-1.10791
Atf6b	0.786363	0.339092	-1.12546
Aph1a	0.800975	0.31981	-1.12079
Med28	0.421718	0.720063	-1.14178
Dstn	0.888585	0.19431	-1.08289
Gtf2ird2	0.847987	0.254747	-1.10273
Ube2a	0.58004	0.574656	-1.1547
Slc25a5	0.817072	0.298072	-1.11514
Cr1l	0.886165	0.198036	-1.0842
Il13ra1	0.843435	0.261263	-1.1047
Vps53	0.780719	0.34643	-1.12715
Nlk	0.893359	0.186907	-1.08027
Psmd11	0.842811	0.262153	-1.10496
Tnfaip1	0.707055	0.437077	-1.14413
Abr	0.879298	0.208523	-1.08782
Rhot1	0.809106	0.308897	-1.118
Birc5	0.770821	0.359154	-1.12997
Etv4	0.602655	0.55167	-1.15433
Crk	0.893028	0.187423	-1.08045
Nkiras2	0.780837	0.346277	-1.12711
Ppp2r5c	0.731149	0.408419	-1.13957
B4galt5	0.721172	0.420397	-1.14157
Glrx2	0.880546	0.206627	-1.08717
Spag7	0.850096	0.251711	-1.10181
Ksr1	0.331646	0.792044	-1.12369
Mtmr4	0.745203	0.391273	-1.13648
Ypel2	0.497774	0.653424	-1.1512
Derl2	0.833901	0.274756	-1.10866
Cldn7	0.857805	0.240521	-1.09833
Acadvl	0.830677	0.279271	-1.10995
Sp2	0.856338	0.242662	-1.099
Ndel1	0.753727	0.380712	-1.13444
Atp5g3	0.745451	0.390967	-1.13642
Rad51d	0.880809	0.206226	-1.08704
Pank3	0.757451	0.37606	-1.13351
Rars	0.875682	0.213991	-1.08967
Tm4sf5	0.462878	0.684699	-1.14758
Sart3	0.865104	0.229789	-1.09489
E2f2	0.841427	0.264122	-1.10555
Atp6ap1	0.791392	0.332503	-1.1239
Mdh2	0.455358	0.691281	-1.14664
Ahr	0.78902	0.335617	-1.12464
Calm3	0.834832	0.273446	-1.10828
Cdc37	0.874357	0.215987	-1.09034
Cops6	0.859624	0.237859	-1.09748
Ubb	0.782369	0.344291	-1.12666
Gyg	0.803018	0.317081	-1.1201
Cyb561	0.803195	0.316844	-1.12004
Fmc1	0.43776	0.706471	-1.14423
Slc35e1	0.799631	0.321602	-1.12123
Sec63	0.888933	0.193772	-1.08271
Snx3	0.603796	0.550494	-1.15429
Fuca2	0.564031	0.590568	-1.1546
Rab32	0.726615	0.413881	-1.1405
Slc16a10	0.81959	0.294622	-1.11421
Tnfaip3	0.775782	0.352799	-1.12858
Perp	0.885988	0.198309	-1.0843
Reep3	0.814159	0.302046	-1.1162
Nts	0.749862	0.385516	-1.13538
Actr6	0.850644	0.25092	-1.10156
Psen1	0.850161	0.251617	-1.10178
Stx7	0.817756	0.297137	-1.11489
Snrpf	0.864691	0.230401	-1.09509
2010107G23Rik	0.770638	0.359387	-1.13003
Sar1a	0.85984	0.237543	-1.09738
Ppa1	0.838827	0.267811	-1.10664
Sgpl1	0.850895	0.250558	-1.10145
Unc5b	0.842669	0.262355	-1.10502
Anapc16	0.71552	0.427112	-1.14263
Dnajb12	0.731027	0.408567	-1.13959
Rab1a	0.784374	0.341685	-1.12606
Ptprr	0.567345	0.587298	-1.15464
Yeats4	0.848142	0.254525	-1.10267
Sf3a2	0.886114	0.198115	-1.08423
Glyctk	0.341415	0.784581	-1.126
Sumo3	0.784297	0.341785	-1.12608
Cpeb4	0.861102	0.235691	-1.09679
Mdh1	0.687549	0.45963	-1.14718
Nudcd2	0.774032	0.355047	-1.12908
Ppp2ca	0.876892	0.212165	-1.08906
Phykpl	0.858066	0.24014	-1.09821
Mapk9	0.716243	0.426255	-1.1425
Tcn2	0.819591	0.294622	-1.11421
Pgam2	0.604861	0.549396	-1.15426
Dynll2	0.848939	0.253378	-1.10232
Ska2	0.744038	0.392707	-1.13674
Mrpl22	0.839914	0.26627	-1.10618
Galnt10	0.847955	0.254792	-1.10275
Pdia6	0.874243	0.216158	-1.0904
Sdc1	0.847119	0.255993	-1.10311
Apob	0.577972	0.576728	-1.1547
Rdh14	0.690772	0.455941	-1.14671
Psmc5	0.844248	0.260103	-1.10435
Slc9a3r1	0.400096	0.738004	-1.1381
Sap30bp	0.742675	0.394382	-1.13706
Kif1c	0.878996	0.208981	-1.08798
Sec14l1	0.791269	0.332665	-1.12393
Timm22	0.873526	0.217236	-1.09076
Ankrd40	0.771513	0.35827	-1.12978
Lrrc59	0.620873	0.532705	-1.15358
Eftud2	0.870825	0.221282	-1.09211
Gosr2	0.665563	0.48439	-1.14995
Ap4s1	0.521254	0.631685	-1.15294
Dtd2	0.775521	0.353134	-1.12866
Sec23a	0.760924	0.371699	-1.13262
L2hgdh	0.881291	0.205493	-1.08678
Polr2h	0.786452	0.338976	-1.12543
Psma6	0.830016	0.280193	-1.11021
Dhrs7	0.846716	0.256572	-1.10329
Ppm1a	0.764297	0.367444	-1.13174
Snapc1	0.872729	0.218431	-1.09116
Atp6v1d	0.769139	0.361299	-1.13044
Plek2	0.806306	0.31267	-1.11898
Arg2	0.809895	0.307831	-1.11773
Psmc1	0.846389	0.257041	-1.10343
Chga	0.766254	0.364965	-1.13122
Akr1c13	0.647904	0.503795	-1.1517
Tmed10	0.893755	0.18629	-1.08005
0610007P14Rik	0.617856	0.535875	-1.15373
Gpatch2l	0.815443	0.300296	-1.11574
Degs2	0.861078	0.235725	-1.0968
Cinp	0.72227	0.419085	-1.14136
2010107E04Rik	0.828245	0.282661	-1.11091
Gcnt2	0.736645	0.401753	-1.1384
Nedd9	0.678997	0.469341	-1.14834
Mcur1	0.798926	0.32254	-1.12147
Fars2	0.670232	0.479188	-1.14942
Ctsl	0.82745	0.283768	-1.11122
Lman2	0.685483	0.461985	-1.14747
Ptdss1	0.842658	0.26237	-1.10503
Uqcrb	0.658386	0.492327	-1.15071
2210016F16Rik	0.735073	0.403665	-1.13874
Slc6a19	0.626333	0.526941	-1.15327
Zcchc9	0.88592	0.198412	-1.08433
Slc30a5	0.812107	0.304834	-1.11694
Smn1	0.871367	0.220471	-1.09184
Hexb	0.84629	0.257182	-1.10347
Iqgap2	0.783455	0.34288	-1.12634
Dhfr	0.791592	0.332241	-1.12383
Trappc13	0.87904	0.208914	-1.08795
Slc4a7	0.886959	0.196816	-1.08377
Plpp1	0.518537	0.63423	-1.15277
Samd8	0.674944	0.473908	-1.14885
Vdac2	0.837839	0.269208	-1.10705
Ube2e1	0.882797	0.203195	-1.08599
Ngly1	0.859066	0.238676	-1.09774
Oxsm	0.825838	0.286005	-1.11184
Ppif	0.714638	0.428155	-1.14279
Pnp	0.694807	0.451304	-1.14611
Arf4	0.889431	0.193003	-1.08243
Gm6768	0.856966	0.241746	-1.09871
Spcs1	0.744966	0.391565	-1.13653
Spryd7	0.750114	0.385204	-1.13532
Rnaseh2b	0.759896	0.372992	-1.13289
Mapk8	0.729015	0.410994	-1.14001
Sap18	0.843186	0.261618	-1.1048
Sugt1	0.88871	0.194117	-1.08283
Ccdc25	0.595368	0.559144	-1.15451
Bnip3l	0.732084	0.407289	-1.13937
Ppp2r2a	0.886066	0.198188	-1.08425
Itm2b	0.829724	0.2806	-1.11032
Sucla2	0.8571	0.24155	-1.09865
Fbxl3	0.882592	0.20351	-1.0861
Tgds	0.674719	0.474161	-1.14888
Dnajc3	0.866055	0.228381	-1.09444
Ttc33	0.770322	0.35979	-1.13011
Haus4	0.830199	0.279938	-1.11014
4931414P19Rik	0.802233	0.31813	-1.12036
Oxct1	0.86611	0.2283	-1.09441
Psmb5	0.58941	0.565206	-1.15462
Cmbl	0.713155	0.429907	-1.14306
Brix1	0.740397	0.397173	-1.13757
Laptm4b	0.88712	0.196568	-1.08369
Ank	0.755927	0.377967	-1.13389
Rnf19a	0.843956	0.26052	-1.10448
Utp23	0.859808	0.23759	-1.0974
Eny2	0.833028	0.27598	-1.10901
Ebag9	0.837026	0.270357	-1.10738
Tbc1d31	0.635214	0.517484	-1.1527
Josd1	0.876749	0.212381	-1.08913
Cby1	0.795971	0.32646	-1.12243
Samm50	0.770919	0.359029	-1.12995
Rpap3	0.787823	0.337184	-1.12501
Aco2	0.881259	0.205542	-1.0868
Nubp1	0.874072	0.216416	-1.09049
1810013L24Rik	0.816775	0.298478	-1.11525
Nudt16l1	0.762823	0.369306	-1.13213
Atg3	0.857446	0.241045	-1.09849
Slc35a5	0.85869	0.239228	-1.09792
Gbe1	0.846805	0.256443	-1.10325
Tomm70a	0.857623	0.240787	-1.09841
Tfg	0.784004	0.342167	-1.12617
Mylk	0.78227	0.344419	-1.12669
Ap2m1	0.652854	0.498398	-1.15125
Ehhadh	0.772746	0.356694	-1.12944
Atp5j	0.655673	0.49531	-1.15098
Dyrk1a	0.848031	0.254684	-1.10271
Rcan1	0.733098	0.406061	-1.13916
Atp5o	0.654926	0.496129	-1.15106
Ifngr2	0.871271	0.220615	-1.09189
1110004E09Rik	0.549621	0.604643	-1.15426
Nus1	0.885311	0.199348	-1.08466
Akirin1	0.852327	0.248488	-1.10081
Rpp14	0.864014	0.231401	-1.09541
Serinc2	0.8838	0.201663	-1.08546
Kcnk5	0.869272	0.2236	-1.09287
Tpi1	0.463864	0.683831	-1.1477
Cdca3	0.728776	0.411282	-1.14006
Pigx	0.690962	0.455724	-1.14669
Phf10	0.779375	0.348168	-1.12754
Clic5	0.752612	0.382101	-1.13471
Fbxl17	0.839807	0.266423	-1.10623
Yipf4	0.869323	0.223523	-1.09285
Twsg1	0.821599	0.291861	-1.11346
Ndufv2	0.777166	0.351018	-1.12818
Atp6v0c	0.476101	0.67299	-1.14909
Slc3a1	0.635561	0.517113	-1.15267
Pigf	0.773731	0.355431	-1.12916
Hagh	0.643839	0.508203	-1.15204
Hn1l	0.873216	0.217701	-1.09092
Nme4	0.824229	0.288232	-1.11246
Plin3	0.569114	0.585548	-1.15466
Snrpc	0.760947	0.37167	-1.13262
Nudt12	0.662606	0.487669	-1.15027
Sos1	0.888777	0.194014	-1.08279
Slc25a46	0.776947	0.3513	-1.12825
Mapre2	0.723113	0.418079	-1.14119
Mep1b	0.763689	0.368212	-1.1319
Atp6v1g2	0.689107	0.457849	-1.14696
Ttc39c	0.424846	0.717431	-1.14228
Ndfip1	0.747848	0.388009	-1.13586
Mrps18b	0.82633	0.285322	-1.11165
Mal2	0.869936	0.22261	-1.09255
Ap3s1	0.639639	0.512734	-1.15237
Yipf5	0.520835	0.632078	-1.15291
Pmaip1	0.852529	0.248195	-1.10072
Impa2	0.879045	0.208906	-1.08795
Txnl1	0.805168	0.3142	-1.11937
Isoc1	0.88957	0.192788	-1.08236
Cdx1	0.852387	0.248401	-1.10079
Mrpl16	0.848126	0.254547	-1.10267
Osbp	0.881448	0.205254	-1.0867
Zfp91	0.888798	0.19398	-1.08278
Ccdc86	0.785334	0.340435	-1.12577
Fen1	0.882542	0.203586	-1.08613
Ak3	0.728677	0.411401	-1.14008
Jak2	0.840771	0.265054	-1.10583
Mrpl21	0.605022	0.549229	-1.15425
Yif1a	0.605287	0.548956	-1.15424
Asah2	0.882273	0.203996	-1.08627
Minpp1	0.795399	0.327219	-1.12262
Acsl5	0.502435	0.649154	-1.15159
Fam45a	0.692142	0.454369	-1.14651
Sorbs1	0.686768	0.460521	-1.14729
Xpnpep1	0.818492	0.296128	-1.11462
Fundc1	0.873879	0.216706	-1.09058
Gk	0.619931	0.533695	-1.15363
Btbd1	0.87213	0.21933	-1.09146
Tollip	0.763672	0.368234	-1.13191
Entpd7	0.602347	0.551987	-1.15433
Erlin1	0.874352	0.215994	-1.09035
Chuk	0.655463	0.49554	-1.151
Cwf19l1	0.752937	0.381697	-1.13463
Scd2	0.675578	0.473195	-1.14877
Ndufb8	0.81983	0.294293	-1.11412
Sacm1l	0.865014	0.229922	-1.09494
Slc6a20b	0.702487	0.442408	-1.1449
Gnl3l	0.819213	0.29514	-1.11435
Acot9	0.869927	0.222623	-1.09255
Ptprj	0.82551	0.286459	-1.11197
Chmp6	0.692536	0.453916	-1.14645
Pip4k2c	0.811203	0.30606	-1.11726
Pstpip2	0.838234	0.268649	-1.10688
Clns1a	0.834286	0.274214	-1.1085
Echs1	0.852266	0.248576	-1.10084
2010106E10Rik	0.475391	0.673624	-1.14901
Gusb	0.818284	0.296414	-1.1147
Slc15a1	0.330009	0.793286	-1.12329
Cant1	0.8801	0.207305	-1.0874
Uqcrc1	0.840395	0.265589	-1.10598
2022-03-08	0.818623	0.295949	-1.11457
Larp1b	0.561172	0.593378	-1.15455
Atp5c1	0.775492	0.353171	-1.12866
Rassf3	0.704611	0.439933	-1.14454
Homer2	0.759216	0.373846	-1.13306
Higd2a	0.522738	0.630292	-1.15303
Nop16	0.837369	0.269872	-1.10724
4833439L19Rik	0.715653	0.426954	-1.14261
Thoc3	0.78091	0.346182	-1.12709
Faf2	0.824965	0.287214	-1.11218
Aasdhppt	0.838293	0.268566	-1.10686
Terf1	0.882967	0.202936	-1.0859
Tram1	0.64854	0.503103	-1.15164
Idh1	0.891363	0.19001	-1.08137
Eef1b2	0.875797	0.213818	-1.08962
9430016H08Rik	0.87863	0.209535	-1.08817
Coq10b	0.649167	0.502421	-1.15159
Acadl	0.748041	0.38777	-1.13581
Rpe	0.867479	0.226268	-1.09375
Raph1	0.685965	0.461435	-1.1474
Stradb	0.864037	0.231367	-1.0954
Ppil3	0.856567	0.242328	-1.09889
Slc9a2	0.806026	0.313047	-1.11907
Npas2	0.591315	0.563272	-1.15459
Stk17b	0.815203	0.300624	-1.11583
Ormdl1	0.797798	0.324039	-1.12184
Coa5	0.881225	0.205593	-1.08682
Plekhb2	0.826342	0.285305	-1.11165
Dst	0.723365	0.417777	-1.14114
Mff	0.832195	0.277147	-1.10934
Smap1	0.802355	0.317967	-1.12032
Bcs1l	0.715821	0.426756	-1.14258
Cnot9	0.88962	0.192711	-1.08233
Vil1	0.826946	0.284467	-1.11141
Dnpep	0.648306	0.503358	-1.15166
2810459M11Rik	0.808737	0.309394	-1.11813
Pde6d	0.403366	0.735318	-1.13868
Cops7b	0.761847	0.370536	-1.13238
Mrpl44	0.869464	0.223314	-1.09278
Mterf4	0.661613	0.488768	-1.15038
Thap4	0.691514	0.455091	-1.1466
Cln8	0.434672	0.709106	-1.14378
Slc35f5	0.679308	0.468991	-1.1483
Rgs2	0.872838	0.218268	-1.09111
Cd55	0.880512	0.206679	-1.08719
Tfb2m	0.87953	0.20817	-1.0877
Tagln2	0.846161	0.257367	-1.10353
Mpc2	0.513327	0.639089	-1.15242
Atp1b1	0.760415	0.372339	-1.13275
Blzf1	0.806838	0.311955	-1.11879
Ralgps2	0.79946	0.32183	-1.12129
Bpnt1	0.776025	0.352487	-1.12851
Lpgat1	0.773181	0.356137	-1.12932
Uap1	0.829065	0.28152	-1.11058
Hsd17b7	0.680095	0.4681	-1.1482
Aldh9a1	0.893152	0.187229	-1.08038
Pigc	0.867456	0.226302	-1.09376
Psmb7	0.839348	0.267072	-1.10642
Mmadhc	0.880582	0.206572	-1.08715
Fam188a	0.871956	0.219591	-1.09155
Pfkfb3	0.815138	0.300713	-1.11585
Acbd5	0.830771	0.279139	-1.10991
Gpd2	0.873367	0.217475	-1.09084
Cytip	0.744029	0.392718	-1.13675
Hspa5	0.85386	0.246266	-1.10013
Stom	0.636193	0.516435	-1.15263
Sec16a	0.879259	0.208582	-1.08784
Nmi	0.755303	0.378747	-1.13405
Ly75	0.565325	0.589293	-1.15462
Slc25a12	0.778668	0.349081	-1.12775
Timm10	0.57106	0.583618	-1.15468
Med19	0.441878	0.702943	-1.14482
Phospho2	0.475556	0.673476	-1.14903
Mtx2	0.721065	0.420524	-1.14159
Nop10	0.733058	0.406109	-1.13917
Sema6d	0.350213	0.777791	-1.128
Galk2	0.808697	0.309449	-1.11815
Sord	0.849302	0.252855	-1.10216
Mtch2	0.755625	0.378344	-1.13397
Lrrc57	0.587913	0.566723	-1.15464
Atrn	0.633823	0.518973	-1.1528
Knstrn	0.783305	0.343076	-1.12638
Slc23a2	0.720141	0.421625	-1.14177
Tmem230	0.743362	0.393538	-1.1369
Stard7	0.880778	0.206274	-1.08705
Mrps5	0.875996	0.213518	-1.08951
Tbc1d20	0.731715	0.407735	-1.13945
E2f1	0.77294	0.356445	-1.12938
Rab22a	0.884718	0.200257	-1.08498
Fabp5	0.829331	0.281148	-1.11048
Ptpn1	0.838046	0.268915	-1.10696
Atp9a	0.80603	0.313042	-1.11907
Zgpat	0.815023	0.300869	-1.11589
Aar2	0.71137	0.432011	-1.14338
Ndrg3	0.796881	0.325255	-1.12214
Dnajc19	0.74393	0.392839	-1.13677
Exosc9	0.717274	0.425033	-1.14231
Rab33b	0.548685	0.605549	-1.15423
Bche	0.790615	0.333524	-1.12414
Serp1	0.876709	0.212442	-1.08915
Mme	0.742827	0.394195	-1.13702
Nras	0.877697	0.210949	-1.08865
Reg4	0.809285	0.308656	-1.11794
Sec22b	0.592128	0.562446	-1.15457
Ahcyl1	0.754791	0.379385	-1.13418
Hadh	0.836658	0.270875	-1.10753
Casp6	0.822524	0.290586	-1.11311
Enpep	0.78782	0.337188	-1.12501
Tbck	0.73869	0.39926	-1.13795
Zbtb7b	0.700932	0.444217	-1.14515
Scamp3	0.701139	0.443977	-1.14512
Sh3d19	0.879856	0.207675	-1.08753
Fmo5	0.838934	0.267659	-1.10659
Abcd3	0.679535	0.468733	-1.14827
Adh5	0.854656	0.24511	-1.09977
Rap1gds1	0.814772	0.301211	-1.11598
Mttp	0.752808	0.381857	-1.13467
Cth	0.731617	0.407854	-1.13947
Rmdn1	0.85966	0.237807	-1.09747
Ube2j1	0.806005	0.313075	-1.11908
Slc35a1	0.835478	0.272538	-1.10802
Smim8	0.871417	0.220397	-1.09181
Polr1e	0.376303	0.757257	-1.13356
Exosc3	0.8932	0.187155	-1.08035
Trmo	0.619285	0.534374	-1.15366
Coro2a	0.683654	0.464065	-1.14772
Ugcg	0.86181	0.23465	-1.09646
Dnaja1	0.792114	0.331554	-1.12367
B4galt1	0.796177	0.326188	-1.12237
Chmp5	0.836902	0.270531	-1.10743
1700022I11Rik	0.851627	0.249501	-1.10113
Vcp	0.837892	0.269133	-1.10702
Rgp1	0.763909	0.367934	-1.13184
Clta	0.356508	0.77289	-1.1294
Plin2	0.864838	0.230183	-1.09502
Dab1	0.384335	0.750815	-1.13515
Ak4	0.637587	0.514941	-1.15253
Itgb3bp	0.866145	0.228247	-1.09439
Tm2d1	0.759582	0.373387	-1.13297
Tmem59	0.786593	0.338792	-1.12538
Exo5	0.882986	0.202908	-1.08589
Cap1	0.88837	0.194641	-1.08301
Akr1a1	0.850996	0.250413	-1.10141
Cmpk1	0.760019	0.372837	-1.13286
Ptp4a2	0.889137	0.193457	-1.08259
Tmem50a	0.781507	0.34541	-1.12692
AU040320	0.871741	0.219912	-1.09165
Nudc	0.788835	0.335859	-1.12469
Stx12	0.821847	0.291519	-1.11337
Mtf1	0.863789	0.231733	-1.09552
Casp9	0.891943	0.18911	-1.08105
Vamp3	0.653536	0.497652	-1.15119
Errfi1	0.628828	0.524294	-1.15312
Pex14	0.496462	0.654622	-1.15108
Mfn2	0.760301	0.372483	-1.13278
Lrrc47	0.88426	0.200959	-1.08522
Wrap73	0.671983	0.47723	-1.14921
Ssu72	0.461877	0.685578	-1.14745
Rer1	0.777799	0.350202	-1.128
Fam213b	0.400482	0.737688	-1.13817
Nadk	0.871829	0.21978	-1.09161
Mrpl20	0.439277	0.705173	-1.14445
Cptp	0.513749	0.638696	-1.15244
Adgra3	0.886644	0.1973	-1.08394
Stx18	0.814088	0.302143	-1.11623
Rbks	0.823337	0.289464	-1.1128
Eif2b4	0.797203	0.324829	-1.12203
Ppm1g	0.823963	0.2886	-1.11256
Ociad1	0.787397	0.337741	-1.12514
Ociad2	0.781896	0.344905	-1.1268
Pi4k2b	0.861369	0.235297	-1.09667
Tada2b	0.747536	0.388396	-1.13593
Grpel1	0.794848	0.327946	-1.12279
Commd8	0.861224	0.235511	-1.09673
Lnx1	0.885788	0.198616	-1.0844
Srd5a3	0.786253	0.339236	-1.12549
Tmem165	0.756773	0.376909	-1.13368
Sult1b1	0.698497	0.44704	-1.14554
Fam69a	0.794327	0.328634	-1.12296
Hsd17b11	0.83082	0.279071	-1.10989
Plac8	0.631291	0.521674	-1.15296
Enoph1	0.78016	0.347153	-1.12731
Cds1	0.781257	0.345733	-1.12699
Prkg2	0.855674	0.243628	-1.0993
Alb	0.871236	0.220668	-1.0919
Gtf2h3	0.792354	0.331237	-1.12359
Rchy1	0.832911	0.276144	-1.10906
Uso1	0.711083	0.432348	-1.14343
Tmem116	0.806774	0.31204	-1.11881
Vps29	0.859169	0.238526	-1.09769
Arpc3	0.788752	0.335968	-1.12472
Rnf34	0.885922	0.198409	-1.08433
Mrpl1	0.877882	0.210669	-1.08855
Pus1	0.78732	0.337842	-1.12516
Rab35	0.809823	0.307927	-1.11775
Srsf9	0.706175	0.438107	-1.14428
Ube3b	0.792759	0.330704	-1.12346
Ung	0.879866	0.207661	-1.08753
Sdsl	0.881721	0.204838	-1.08656
Ccz1	0.849047	0.253222	-1.10227
Pdap1	0.774376	0.354604	-1.12898
Ndufa4	0.863804	0.231711	-1.09552
Tsc22d4	0.864594	0.230544	-1.09514
Cyp3a13	0.371219	0.761305	-1.13252
Irf5	0.754621	0.379598	-1.13422
Tgfa	0.773691	0.355483	-1.12917
Fbxl14	0.82984	0.280439	-1.11028
Pole4	0.797052	0.325028	-1.12208
Mrpl19	0.885182	0.199546	-1.08473
Rpn1	0.890241	0.191749	-1.08199
Sec61a1	0.751694	0.383243	-1.13494
Slc6a6	0.822931	0.290025	-1.11296
Edem1	0.779646	0.347818	-1.12746
Strap	0.882718	0.203316	-1.08603
Mtmr14	0.650689	0.500762	-1.15145
Emc3	0.832448	0.276794	-1.10924
Sec13	0.688376	0.458685	-1.14706
Necap1	0.889287	0.193226	-1.08251
Fkbp4	0.873033	0.217976	-1.09101
Vasp	0.894149	0.185676	-1.07982
Herc2	0.889224	0.193323	-1.08255
Nipa2	0.65208	0.499244	-1.15132
Snrpa1	0.749595	0.385847	-1.13544
Furin	0.794222	0.328773	-1.123
Sipa1l3	0.843183	0.261623	-1.10481
Psmd8	0.84	0.266149	-1.10615
Zfp626	0.782775	0.343763	-1.12654
Det1	0.649405	0.502162	-1.15157
Tmem126b	0.772817	0.356603	-1.12942
Tmem126a	0.640087	0.512252	-1.15234
Coq7	0.690729	0.455991	-1.14672
Rab6a	0.70267	0.442195	-1.14487
Mrpl48	0.703879	0.440787	-1.14467
Dnajb13	0.301276	0.814725	-1.116
Ppme1	0.505951	0.645918	-1.15187
Psma1	0.870643	0.221554	-1.0922
Kdm8	0.694519	0.451635	-1.14615
Pycard	0.704928	0.439564	-1.14449
Bckdk	0.883933	0.201459	-1.08539
Nucb1	0.739109	0.398748	-1.13786
Chp2	0.766872	0.36418	-1.13105
Ndufab1	0.866611	0.227557	-1.09417
Mettl9	0.805382	0.313912	-1.11929
Cdr2	0.343795	0.782751	-1.12655
Tpp1	0.873751	0.216898	-1.09065
Anks4b	0.562728	0.59185	-1.15458
Fam175b	0.722548	0.418754	-1.1413
9030624J02Rik	0.786818	0.338498	-1.12532
Akip1	0.679185	0.469129	-1.14831
St5	0.861444	0.235188	-1.09663
Ndufb11	0.740406	0.397162	-1.13757
Fadd	0.840752	0.265081	-1.10583
Enox2	0.762092	0.370228	-1.13232
Slc35a2	0.831111	0.278664	-1.10978
Timm17b	0.555358	0.599067	-1.15442
Glod5	0.535512	0.618201	-1.15371
Ebp	0.502055	0.649503	-1.15156
Vbp1	0.888088	0.195076	-1.08316
2610002M06Rik	0.891237	0.190206	-1.08144
Map3k15	0.866131	0.228269	-1.0944
Hccs	0.626542	0.52672	-1.15326
Syap1	0.848017	0.254703	-1.10272
Piga	0.857872	0.240423	-1.0983
Lamp1	0.744854	0.391703	-1.13656
Vps36	0.751575	0.38339	-1.13497
Slc25a15	0.661965	0.488379	-1.15034
Gpat4	0.811511	0.305643	-1.11715
Frg1	0.89358	0.186564	-1.08014
Sap30	0.836316	0.271358	-1.10767
Nr3c2	0.885317	0.199338	-1.08466
Casp3	0.378811	0.755252	-1.13406
Snx20	0.78232	0.344354	-1.12667
Mylk3	0.536834	0.61694	-1.15377
Tbc1d9	0.84653	0.256837	-1.10337
Dhodh	0.826967	0.284437	-1.1114
Phlpp2	0.692805	0.453607	-1.14641
Amfr	0.852418	0.248356	-1.10077
Fam192a	0.747221	0.388784	-1.13601
Polr2c	0.837434	0.269779	-1.10721
Mmp15	0.567491	0.587154	-1.15464
B3gnt3	0.80603	0.313042	-1.11907
Cotl1	0.782889	0.343616	-1.1265
Ntpcr	0.436923	0.707186	-1.14411
Lpar2	0.516796	0.635856	-1.15265
Ces2e	0.723152	0.418032	-1.14118
Cog8	0.686292	0.461064	-1.14736
Panx1	0.777226	0.35094	-1.12817
Gabarapl2	0.855824	0.24341	-1.09923
Tmem170	0.884183	0.201077	-1.08526
Cfdp1	0.842236	0.262972	-1.10521
Afg3l1	0.8915	0.189798	-1.0813
Egln1	0.572405	0.582281	-1.15469
Sc5d	0.58766	0.566979	-1.15464
Alg9	0.755181	0.378898	-1.13408
Bud13	0.717374	0.424914	-1.14229
Trappc4	0.434259	0.709458	-1.14372
Hyou1	0.883248	0.202508	-1.08576
Hmbs	0.842264	0.262932	-1.1052
Cln6	0.889342	0.19314	-1.08248
Psma4	0.850934	0.250502	-1.10144
Tspan3	0.633661	0.519145	-1.15281
Tinag	0.890918	0.1907	-1.08162
Plscr1	0.594901	0.55962	-1.15452
Lactb	0.650863	0.500573	-1.15144
Fam96a	0.764165	0.36761	-1.13178
Trip4	0.864999	0.229944	-1.09494
Spg21	0.781639	0.345237	-1.12688
Tfdp2	0.808364	0.309899	-1.11826
Atp1b3	0.754088	0.380263	-1.13435
Copb2	0.891456	0.189866	-1.08132
Pik3cb	0.731275	0.408266	-1.13954
Dbr1	0.817724	0.29718	-1.1149
Cdc25a	0.660484	0.490015	-1.1505
Myd88	0.790705	0.333406	-1.12411
Pccb	0.79469	0.328155	-1.12285
Manf	0.581959	0.57273	-1.15469
Mapkapk3	0.879485	0.208238	-1.08772
Slc25a20	0.771484	0.358307	-1.12979
1700025G04Rik	0.513178	0.639227	-1.1524
Prorsd1	0.757565	0.375917	-1.13348
Alas1	0.804138	0.315581	-1.11972
Slc10a3	0.885486	0.199079	-1.08457
2410131K14Rik	0.643418	0.508659	-1.15208
Fkbp1a	0.731232	0.408318	-1.13955
Chpf	0.87764	0.211035	-1.08867
1700088E04Rik	0.42993	0.713135	-1.14307
Gm7879	0.812525	0.304267	-1.11679
Micall1	0.545025	0.609083	-1.15411
Dpyd	0.830952	0.278886	-1.10984
Fbxl8	0.768103	0.362617	-1.13072
Map2k4	0.843683	0.260909	-1.10459
Gucd1	0.857829	0.240487	-1.09832
Cacul1	0.866437	0.227814	-1.09425
Pcgf3	0.824885	0.287324	-1.11221
Ppp3r1	0.819005	0.295425	-1.11443
Lsm3	0.657881	0.492883	-1.15076
Efcab14	0.873412	0.217407	-1.09082
Vwa9	0.801827	0.318673	-1.1205
Traf3ip1	0.541497	0.612476	-1.15397
Fam53c	0.819192	0.295169	-1.11436
Slc26a2	0.887494	0.195991	-1.08349
Fam151b	0.540471	0.61346	-1.15393
AI661453	0.730453	0.409259	-1.13971
Pja1	0.823433	0.289332	-1.11276
Neurl1b	0.765071	0.366464	-1.13153
Zxdc	0.736957	0.401372	-1.13833
Ppm1h	0.827079	0.284282	-1.11136
Tiparp	0.758457	0.374799	-1.13326
Ythdc2	0.884628	0.200394	-1.08502
Dhcr24	0.889041	0.193605	-1.08265
Rrp12	0.838212	0.268681	-1.10689
Lsm7	0.747165	0.388853	-1.13602
Spcs2	0.570765	0.583911	-1.15468
Pdk3	0.877795	0.2108	-1.08859
Neu3	0.458519	0.688521	-1.14704
Oaz1	0.379995	0.754303	-1.1343
Pkig	0.544147	0.609929	-1.15408
Hacd2	0.877892	0.210653	-1.08855
Klf16	0.748322	0.387423	-1.13575
Tgfbi	0.879561	0.208124	-1.08768
Dcaf10	0.869293	0.223569	-1.09286
Slc51a	0.586879	0.567768	-1.15465
Cep19	0.642236	0.509935	-1.15217
Pawr	0.881151	0.205706	-1.08686
Mettl25	0.766903	0.364142	-1.13104
5031439G07Rik	0.739847	0.397846	-1.13769
Smug1	0.821887	0.291463	-1.11335
Slc9a3	0.688019	0.459093	-1.14711
Gramd1c	0.461594	0.685826	-1.14742
Abt1	0.549661	0.604604	-1.15426
Gng12	0.847322	0.255702	-1.10302
Tbcc	0.618676	0.535014	-1.15369
Calm2	0.82734	0.28392	-1.11126
Btg1	0.729199	0.410772	-1.13997
Akp3	0.361463	0.769009	-1.13047
Card11	0.833569	0.275222	-1.10879
Rnf113a1	0.744691	0.391904	-1.13659
Spg20	0.74718	0.388834	-1.13601
Tssc1	0.355901	0.773365	-1.12927
Nudt1	0.444631	0.700576	-1.14521
Cenpt	0.863433	0.232258	-1.09569
Tubb4b	0.795661	0.326871	-1.12253
Rps27l	0.821816	0.291562	-1.11338
Ssx2ip	0.768945	0.361545	-1.13049
Cnpy4	0.376812	0.75685	-1.13366
Tmem177	0.748394	0.387334	-1.13573
Nxt1	0.520286	0.632593	-1.15288
Scd1	0.410187	0.729685	-1.13987
Selenof	0.862567	0.233535	-1.0961
Lrrc20	0.865425	0.229315	-1.09474
Cyb561d2	0.831658	0.277899	-1.10956
Rbm17	0.859629	0.237852	-1.09748
Thap1	0.719576	0.422298	-1.14187
Aagab	0.833821	0.274867	-1.10869
Tmem97	0.824905	0.287297	-1.1122
Lsm1	0.546862	0.607311	-1.15417
Bag4	0.787309	0.337857	-1.12517
Sf3b6	0.756037	0.377829	-1.13387
Cnnm4	0.88519	0.199533	-1.08472
Slc30a1	0.875678	0.213998	-1.08968
Slc18b1	0.657715	0.493065	-1.15078
Pank2	0.753482	0.381018	-1.1345
Mavs	0.672581	0.476561	-1.14914
Mrpl47	0.795245	0.327421	-1.12267
Tob1	0.830058	0.280135	-1.11019
Nr0b2	0.859283	0.238358	-1.09764
Wdtc1	0.799487	0.321793	-1.12128
Gpr160	0.88555	0.198981	-1.08453
Fam222b	0.83663	0.270915	-1.10754
Adh4	0.871102	0.220868	-1.09197
Gm5884	0.885425	0.199173	-1.0846
Wdr20	0.865937	0.228556	-1.09449
Igsf9	0.74342	0.393466	-1.13689
Wipf2	0.789555	0.334916	-1.12447
Tigar	0.797159	0.324886	-1.12205
Tmem181a	0.854427	0.245442	-1.09987
Slc43a2	0.893273	0.187042	-1.08031
Fbxo8	0.507386	0.644594	-1.15198
Pgap3	0.631053	0.521927	-1.15298
Tapbpl	0.660225	0.4903	-1.15053
Usp38	0.814701	0.301307	-1.11601
Ovca2	0.632335	0.520561	-1.1529
Snx25	0.866814	0.227255	-1.09407
Lasp1	0.758853	0.374302	-1.13315
Hdhd3	0.605907	0.548315	-1.15422
Abhd17c	0.822179	0.291062	-1.11324
Grtp1	0.776084	0.35241	-1.12849
Samd10	0.858937	0.238866	-1.0978
Mcl1	0.830733	0.279192	-1.10993
Nfe2l1	0.866799	0.227278	-1.09408
Med30	0.825499	0.286474	-1.11197
Degs1	0.61421	0.539689	-1.1539
Ctss	0.822827	0.290168	-1.113
Creb3l2	0.576713	0.577987	-1.1547
Pak1ip1	0.888878	0.193858	-1.08274
Atp5j2	0.57556	0.579138	-1.1547
Mapkap1	0.840783	0.265038	-1.10582
Trmt112	0.601178	0.55319	-1.15437
Ctu1	0.706067	0.438233	-1.1443
Sccpdh	0.840874	0.264909	-1.10578
Lmtk2	0.876381	0.212937	-1.08932
Mtg1	0.757522	0.37597	-1.13349
Arpin	0.646204	0.505641	-1.15185
Mtg2	0.71831	0.423803	-1.14211
Nrn1	0.855411	0.244012	-1.09942
Cdc123	0.780579	0.346611	-1.12719
Stim2	0.733862	0.405134	-1.139
Sec24d	0.709386	0.434343	-1.14373
Azi2	0.892156	0.188778	-1.08093
Mfsd4b2	0.804031	0.315724	-1.11976
Atp6v0e2	0.445393	0.699919	-1.14531
Smarcal1	0.691731	0.454841	-1.14657
Exosc2	0.833908	0.274746	-1.10865
Fut11	0.599923	0.554479	-1.1544
Picalm	0.887146	0.196528	-1.08367
Sec24c	0.790524	0.333645	-1.12417
Tmem135	0.654632	0.496451	-1.15108
Znfx1	0.892185	0.188735	-1.08092
Cep104	0.793674	0.329497	-1.12317
Mocos	0.544978	0.609128	-1.15411
Icmt	0.620185	0.533429	-1.15361
Trp53rka	0.345717	0.781269	-1.12699
Slc44a3	0.888032	0.195162	-1.08319
Alg14	0.802525	0.317741	-1.12027
Fgl2	0.832862	0.276213	-1.10907
Cited2	0.814792	0.301184	-1.11598
Ptger4	0.877966	0.210541	-1.08851
Elavl1	0.791039	0.332967	-1.12401
Flywch1	0.771646	0.3581	-1.12975
Plpp6	0.803976	0.315798	-1.11977
Tax1bp3	0.791479	0.332388	-1.12387
Mrps28	0.804909	0.314547	-1.11946
Suco	0.762499	0.369715	-1.13221
Nsmce4a	0.796832	0.32532	-1.12215
Lyrm5	0.786472	0.33895	-1.12542
Abhd13	0.886427	0.197634	-1.08406
Ppp1r15a	0.570971	0.583706	-1.15468
Os9	0.890904	0.190723	-1.08163
Tsfm	0.800955	0.319837	-1.12079
Tex2	0.759356	0.37367	-1.13303
Wdr7	0.82135	0.292203	-1.11355
Efhd2	0.654733	0.496341	-1.15107
Dnajc16	0.783928	0.342265	-1.12619
Eif4h	0.889183	0.193386	-1.08257
Slc25a34	0.759442	0.373563	-1.133
Tex264	0.514282	0.6382	-1.15248
1700123O20Rik	0.837056	0.270314	-1.10737
Zmynd15	0.433981	0.709695	-1.14368
Szrd1	0.83442	0.274026	-1.10845
Tiprl	0.795776	0.326719	-1.1225
Erf	0.84527	0.258643	-1.10391
Osbpl10	0.867854	0.225711	-1.09356
Ulk4	0.792783	0.330672	-1.12346
Cables1	0.854782	0.244926	-1.09971
Ghitm	0.845515	0.258292	-1.10381
Thoc6	0.82886	0.281805	-1.11066
B4galnt3	0.63428	0.518483	-1.15276
Ggact	0.875911	0.213646	-1.08956
Slc39a11	0.840474	0.265476	-1.10595
Coq5	0.859408	0.238176	-1.09758
Rnf10	0.848308	0.254286	-1.10259
Gpr155	0.514889	0.637635	-1.15252
Lad1	0.856269	0.242762	-1.09903
Pdcd7	0.814768	0.301217	-1.11598
Ankrd13a	0.749031	0.386546	-1.13558
Mfsd9	0.744082	0.392653	-1.13673
Pigs	0.859262	0.23839	-1.09765
Dcaf17	0.747661	0.388241	-1.1359
Tbca	0.637739	0.514777	-1.15252
Cox10	0.499183	0.652136	-1.15132
Pm20d1	0.45322	0.693142	-1.14636
Specc1	0.79424	0.328749	-1.12299
Arl15	0.666899	0.482905	-1.1498
Mgat3	0.796035	0.326376	-1.12241
Dctpp1	0.39374	0.743198	-1.13694
Leo1	0.860492	0.236586	-1.09708
Shfm1	0.61509	0.538769	-1.15386
Mapk6	0.88013	0.20726	-1.08739
Commd10	0.743974	0.392785	-1.13676
Trim72	0.473937	0.674919	-1.14886
Sbk1	0.605448	0.548789	-1.15424
Tuba1c	0.790142	0.334145	-1.12429
Ppp2r3a	0.778363	0.349474	-1.12784
Pyurf	0.742175	0.394995	-1.13717
Fem1a	0.827714	0.283399	-1.11111
Pde12	0.836628	0.270918	-1.10755
Rpl7	0.864846	0.230171	-1.09502
Gm8399	0.843716	0.260863	-1.10458
Slc35g1	0.886974	0.196793	-1.08377
Arf6	0.82441	0.287981	-1.11239
Cdc25c	0.822097	0.291175	-1.11327
Gm1821	0.860255	0.236935	-1.09719
Sowaha	0.853025	0.247477	-1.1005
Sptssa	0.857368	0.24116	-1.09853
Gm9791	0.759439	0.373566	-1.13301
Dock5	0.858487	0.239524	-1.09801
Tnfaip8l1	0.84454	0.259685	-1.10423
2510039O18Rik	0.621329	0.532225	-1.15355
Bod1	0.868873	0.224195	-1.09307
Smim7	0.854208	0.245761	-1.09997
Swi5	0.818644	0.29592	-1.11456
Isca1	0.677293	0.471264	-1.14856
Gimap1os	0.88638	0.197706	-1.08409
Kctd21	0.600187	0.554208	-1.1544
Rtn4rl1	0.864181	0.231154	-1.09533
Sowahb	0.702599	0.442279	-1.14488
1190002N15Rik	0.86809	0.22536	-1.09345
Slc25a51	0.829658	0.280693	-1.11035
Polr2k	0.64848	0.503169	-1.15165
Ppp1r15b	0.890215	0.19179	-1.082
Bex3	0.879198	0.208673	-1.08787
Lyrm4	0.861455	0.235171	-1.09663
Ppp1r3b	0.795727	0.326783	-1.12251
Rab2a	0.820102	0.29392	-1.11402
Zfp358	0.722775	0.418482	-1.14126
Gm7367	0.633552	0.519262	-1.15281
B4gat1	0.571061	0.583617	-1.15468
Ctdspl	0.784885	0.341019	-1.1259
Lxn	0.854037	0.246008	-1.10005
Ppp1r2	0.861533	0.235057	-1.09659
Ubiad1	0.843683	0.260909	-1.10459
Phf13	0.890007	0.192111	-1.08212
Gm8566	0.527163	0.626123	-1.15329
Rpl9-ps7	0.838326	0.26852	-1.10685
Ino80c	0.778681	0.349065	-1.12775
Arf1	0.648195	0.503478	-1.15167
Taf13	0.773307	0.355976	-1.12928
4632415L05Rik	0.886008	0.198278	-1.08429
Nags	0.520472	0.632419	-1.15289
Ankrd46	0.720809	0.420829	-1.14164
Pdp2	0.855073	0.244503	-1.09958
1810026J23Rik	0.888441	0.194532	-1.08297
Fitm2	0.805747	0.313421	-1.11917
Amica1	0.834421	0.274025	-1.10845
Tob2	0.840595	0.265305	-1.1059
Lurap1l	0.845115	0.258864	-1.10398
Ggnbp1	0.854156	0.245836	-1.09999
Foxo3	0.832509	0.276708	-1.10922
Cyb561d1	0.842741	0.262253	-1.10499
Slc39a9	0.800555	0.32037	-1.12093
Hexim1	0.548711	0.605524	-1.15423
Fkrp	0.688956	0.458021	-1.14698
Sephs2	0.840174	0.265902	-1.10608
Dcaf5	0.834011	0.2746	-1.10861
Iba57	0.636338	0.51628	-1.15262
Gm5417	0.41839	0.722852	-1.14124
Pls1	0.809019	0.309014	-1.11803
Zbtb45	0.823279	0.289544	-1.11282
Nckap5	0.592042	0.562532	-1.15457
Fzd4	0.607806	0.54635	-1.15416
Bag5	0.801924	0.318543	-1.12047
Sertad2	0.758265	0.375039	-1.1333
Suox	0.345616	0.781347	-1.12696
Slc35c1	0.678385	0.470033	-1.14842
H2afx	0.703415	0.441329	-1.14474
Plekhf2	0.794486	0.328425	-1.12291
Rap2c	0.713345	0.429682	-1.14303
1600012H06Rik	0.765359	0.366099	-1.13146
Agmo	0.611215	0.54281	-1.15402
C77080	0.771962	0.357697	-1.12966
Tor1aip2	0.850941	0.250491	-1.10143
Arhgap42	0.878275	0.210073	-1.08835
Clrn3	0.673676	0.475332	-1.14901
Amigo1	0.864084	0.231297	-1.09538
Insl6	0.537564	0.616243	-1.15381
Apol10a	0.374542	0.758662	-1.1332
Mb21d2	0.463489	0.684162	-1.14765
Gimap9	0.806498	0.312412	-1.11891
Rnf7	0.606025	0.548192	-1.15422
Gm6563	0.774854	0.353991	-1.12885
Taf7	0.863414	0.232287	-1.0957
Pcdh19	0.873274	0.217613	-1.09089
Flrt3	0.870477	0.221802	-1.09228
Ywhag	0.844911	0.259156	-1.10407
Gm11437	0.632466	0.520422	-1.15289
Dcun1d4	0.852522	0.248205	-1.10073
Pcbp1	0.861051	0.235765	-1.09682
Tbc1d22a	0.809557	0.308287	-1.11784
Smim11	0.570224	0.584447	-1.15467
Pfdn4	0.775874	0.352681	-1.12855
Dock8	0.548588	0.605643	-1.15423
Gnpda1	0.660373	0.490137	-1.15051
D630039A03Rik	0.864973	0.229984	-1.09496
Bre	0.709817	0.433837	-1.14365
Ppp4r2	0.8942	0.185596	-1.0798
Acvr2a	0.876829	0.21226	-1.08909
Slc39a1	0.827135	0.284204	-1.11134
Acot4	0.670532	0.478853	-1.14939
Mogat2	0.330603	0.792835	-1.12344
Sae1	0.866054	0.228383	-1.09444
Cyp2j6	0.652546	0.498735	-1.15128
Mrpl35	0.805654	0.313547	-1.1192
Gm6180	0.566505	0.588128	-1.15463
Chmp3	0.754802	0.379372	-1.13417
Supt7l	0.725445	0.415286	-1.14073
4930597O21Rik	0.862453	0.233703	-1.09616
Cstf2t	0.788089	0.336836	-1.12493
3110082I17Rik	0.756668	0.37704	-1.13371
Zfand2a	0.371283	0.761254	-1.13254
Tmem39b	0.88421	0.201035	-1.08525
Chchd3	0.74666	0.389476	-1.13614
Lysmd1	0.398998	0.738904	-1.1379
Nudcd3	0.889102	0.193511	-1.08261
Fpgt	0.754556	0.379679	-1.13424
Ech1	0.847783	0.25504	-1.10282
Ndst1	0.863299	0.232456	-1.09575
1810037I17Rik	0.657468	0.493338	-1.15081
Kcnn4	0.827893	0.283151	-1.11104
Rhob	0.646574	0.50524	-1.15181
Vapb	0.797417	0.324544	-1.12196
Parp4	0.860243	0.236952	-1.09719
1600014C10Rik	0.7502	0.385098	-1.1353
Ap1s3	0.83461	0.273759	-1.10837
Afp	0.724364	0.416581	-1.14095
Agap1	0.833333	0.275552	-1.10889
Adh7	0.366015	0.765425	-1.13144
Mrfap1	0.832685	0.276461	-1.10915
Atp10b	0.885093	0.199683	-1.08478
Gm9970	0.882688	0.203363	-1.08605
Kbtbd11	0.519734	0.63311	-1.15284
Emc7	0.795905	0.326548	-1.12245
Cldn23	0.799432	0.321867	-1.1213
Cyp3a11	0.350956	0.777214	-1.12817
Cndp1	0.814081	0.302152	-1.11623
Cebpg	0.810274	0.307318	-1.11759
Ncoa4	0.836391	0.271252	-1.10764
AI987944	0.478157	0.671154	-1.14931
Gm12500	0.804066	0.315677	-1.11974
Tgoln1	0.796659	0.32555	-1.12221
Retsat	0.512373	0.639975	-1.15235
Prelid2	0.315582	0.804137	-1.11972
D17Wsu92e	0.831248	0.278473	-1.10972
Glipr1	0.880553	0.206615	-1.08717
Aak1	0.867658	0.226002	-1.09366
Snrpg	0.722895	0.418339	-1.14123
Yipf1	0.861635	0.234907	-1.09654
Fam136a	0.875682	0.213992	-1.08967
Spop	0.893447	0.186771	-1.08022
Lmcd1	0.659112	0.491528	-1.15064
Bloc1s3	0.4669	0.681156	-1.14806
Zfp746	0.872302	0.219072	-1.09137
Bak1	0.655146	0.495888	-1.15103
Zfp119a	0.583701	0.570976	-1.15468
Cbx3-ps6	0.683528	0.464209	-1.14774
Adtrp	0.384347	0.750805	-1.13515
Gm9234	0.71417	0.428708	-1.14288
Trim31	0.787313	0.337852	-1.12516
Mrps14	0.753454	0.381053	-1.13451
Nrf1	0.889449	0.192975	-1.08242
Ccser2	0.800491	0.320456	-1.12095
Memo1	0.826846	0.284605	-1.11145
Rps27a-ps2	0.862489	0.23365	-1.09614
Gm10053	0.494107	0.656768	-1.15088
Fam57b	0.846006	0.257588	-1.10359
Tma7-ps	0.711347	0.432038	-1.14338
Nap1l4	0.866676	0.22746	-1.09414
Gm12715	0.88728	0.196322	-1.0836
Naa38	0.523141	0.629913	-1.15305
Wdr83os	0.31341	0.805756	-1.11917
Gm8116	0.850675	0.250876	-1.10155
Nsmce2	0.80649	0.312423	-1.11891
Fdps	0.71276	0.430372	-1.14313
AU019823	0.87217	0.219269	-1.09144
Chpt1	0.872737	0.218419	-1.09116
Serpinb6a	0.853377	0.246967	-1.10034
Tmem219	0.357755	0.771916	-1.12967
Fhit	0.873262	0.217632	-1.09089
Cd302	0.889407	0.193039	-1.08245
Ube2s	0.768463	0.362159	-1.13062
Arl1	0.881767	0.204767	-1.08653
Tmem263	0.682362	0.465533	-1.14789
Zfp143	0.509594	0.642552	-1.15215
Ppm1b	0.86144	0.235193	-1.09663
Exoc5	0.856375	0.242608	-1.09898
Slc38a10	0.76229	0.369978	-1.13227
Nol10	0.726285	0.414278	-1.14056
Sec22c	0.89	0.192122	-1.08212
Med9	0.485744	0.664343	-1.15009
Gdpd1	0.586026	0.568631	-1.15466
Btnl7-ps	0.326013	0.796309	-1.12232
Ext1	0.728886	0.411149	-1.14004
Armt1	0.651783	0.499568	-1.15135
Ces2c	0.732177	0.407175	-1.13935
Pgk1	0.687394	0.459806	-1.1472
Cnih4	0.804794	0.314701	-1.1195
Btbd9	0.701281	0.443811	-1.14509
Morf4l1	0.821985	0.29133	-1.11331
Tmem65	0.515431	0.63713	-1.15256
Zfp706	0.806616	0.312254	-1.11887
Hsd3b3	0.482605	0.667169	-1.14977
Arf2	0.763006	0.369074	-1.13208
Gm6104	0.686771	0.460517	-1.14729
Btnl1	0.542068	0.611928	-1.154
Rpl7a	0.399557	0.738447	-1.138
9130023H24Rik	0.882195	0.204115	-1.08631
Rps4l	0.312624	0.80634	-1.11896
Ldha	0.539966	0.613944	-1.15391
Gm12657	0.882313	0.203936	-1.08625
1190007I07Rik	0.768967	0.361517	-1.13048
Slc39a4	0.772902	0.356494	-1.1294
Stk24	0.777688	0.350345	-1.12803
Gm10131	0.67116	0.478151	-1.14931
Gm7665	0.317621	0.802614	-1.12024
Hspbp1	0.511095	0.641161	-1.15226
Rpl7l1	0.891305	0.190101	-1.08141
Gm7964	0.821467	0.292043	-1.11351
Pepd	0.311083	0.807486	-1.11857
Gm10143	0.87917	0.208717	-1.08789
Fam172a	0.85249	0.248251	-1.10074
Arih2	0.725221	0.415554	-1.14078
Rab3ip	0.843289	0.261472	-1.10476
Ethe1	0.797307	0.324691	-1.122
Hist1h4k	0.782447	0.344189	-1.12664
Clasp1	0.838176	0.268732	-1.10691
Gm22573	0.666791	0.483025	-1.14982
Mir135a-1	0.607307	0.546866	-1.15417
Mir194-2	0.415944	0.724896	-1.14084
Snord49a	0.876885	0.212176	-1.08906
Gm10154	0.46178	0.685663	-1.14744
Slc31a1	0.677305	0.47125	-1.14856
Gm10157	0.307394	0.810217	-1.11761
Rdh11	0.755983	0.377897	-1.13388
Gm6969	0.774911	0.353918	-1.12883
Vkorc1l1	0.707268	0.436828	-1.1441
Rnasel	0.877562	0.211152	-1.08871
Myo1h	0.877465	0.2113	-1.08876
Frat1	0.538862	0.615001	-1.15386
Ifit1bl2	0.385559	0.749828	-1.13539
Gm7666	0.873329	0.217532	-1.09086
Rpl35a-ps3	0.625726	0.527583	-1.15331
Lpar5	0.752815	0.381848	-1.13466
Cenpm	0.545486	0.608638	-1.15412
Htra2	0.802005	0.318436	-1.12044
Chrac1	0.544896	0.609208	-1.1541
Pnp2	0.455265	0.691362	-1.14663
Gm10244	0.755353	0.378684	-1.13404
Clec16a	0.787613	0.337459	-1.12507
Tmem167b	0.871121	0.220839	-1.09196
Rap1a	0.855046	0.244543	-1.09959
Fam8a1	0.761087	0.371493	-1.13258
Psmb3	0.812855	0.303819	-1.11667
Sco1	0.666031	0.483871	-1.1499
Gm12070	0.496812	0.654303	-1.15111
Gm13268	0.4669	0.681156	-1.14806
Trmt112-ps2	0.451056	0.695022	-1.14608
Rbm47	0.850738	0.250784	-1.10152
Dnajc25	0.827184	0.284136	-1.11132
Acnat1	0.848816	0.253555	-1.10237
Ndufb6	0.884894	0.199987	-1.08488
Camkmt	0.791582	0.332253	-1.12384
Ptges3	0.845132	0.25884	-1.10397
Rpl36a-ps3	0.791758	0.332022	-1.12378
Zfp942	0.766317	0.364885	-1.1312
Mfsd4b3	0.407815	0.731649	-1.13946
Tbpl1	0.838028	0.26894	-1.10697
Psmg4	0.546327	0.607827	-1.15415
Usmg5	0.583586	0.571093	-1.15468
Nt5dc2	0.873308	0.217564	-1.09087
Stxbp3-ps	0.813035	0.303574	-1.11661
Mta2	0.74263	0.394437	-1.13707
Rom1	0.356728	0.772719	-1.12945
Ppia	0.88878	0.194009	-1.08279
Gm6288	0.824573	0.287756	-1.11233
Rybp	0.860184	0.237038	-1.09722
Gm10434	0.670014	0.479432	-1.14945
Vma21	0.829972	0.280255	-1.11023
Bnip3l-ps	0.625706	0.527604	-1.15331
Gm6034	0.712411	0.430784	-1.1432
Rpl27-ps3	0.344057	0.782549	-1.12661
Gm10557	0.845517	0.258289	-1.10381
Hspe1	0.744521	0.392112	-1.13663
Lmbrd1	0.893969	0.185957	-1.07993
Faddos	0.793557	0.329651	-1.12321
Tufm	0.851257	0.250035	-1.10129
Mob3b	0.826317	0.28534	-1.11166
Clca4b	0.736381	0.402073	-1.13845
Adh1	0.628623	0.524512	-1.15313
Gm10642	0.514622	0.637884	-1.15251
Gm10684	0.89332	0.186968	-1.08029
Zfp628	0.489709	0.66076	-1.15047
Spc24	0.770205	0.35994	-1.13015
Gm16589	0.42071	0.720909	-1.14162
Mocs3	0.797124	0.324933	-1.12206
Eif2s2	0.883202	0.202577	-1.08578
Gm10767	0.767278	0.363665	-1.13094
Lcmt2	0.849485	0.252592	-1.10208
Nrbf2	0.637618	0.514907	-1.15253
Vdac3-ps1	0.798649	0.322908	-1.12156
Gm10819	0.719912	0.421898	-1.14181
Wipf1	0.834758	0.273551	-1.10831
Dolk	0.855952	0.243224	-1.09918
6330403L08Rik	0.693549	0.452752	-1.1463
Gm10874	0.825327	0.286712	-1.11204
Selenot	0.866279	0.228049	-1.09433
Selenoi	0.750626	0.384569	-1.13519
Snord69	0.33405	0.790214	-1.12426
Gm17344	0.750188	0.385112	-1.1353
Gm12184	0.481821	0.667872	-1.14969
Gm2574	0.845114	0.258866	-1.10398
Abracl	0.765	0.366554	-1.13155
Ddi2	0.876896	0.21216	-1.08906
Aunip	0.616303	0.537501	-1.1538
Bnip3	0.597744	0.556714	-1.15446
Ube2d3	0.869575	0.223149	-1.09272
Gm7336	0.543178	0.610861	-1.15404
Tm2d3	0.735349	0.403329	-1.13868
Tomm5	0.79929	0.322056	-1.12135
Eif5a	0.81855	0.296049	-1.1146
Mon1b	0.78477	0.34117	-1.12594
Ak6	0.711166	0.432251	-1.14342
Gm3054	0.798681	0.322866	-1.12155
Gm6565	0.639978	0.51237	-1.15235
Ackr4	0.645536	0.506365	-1.1519
Atg4a	0.848233	0.254394	-1.10263
Arpc4	0.767484	0.363404	-1.13089
Gm11127	0.661218	0.489204	-1.15042
Maea	0.865754	0.228827	-1.09458
Gm15846	0.600231	0.554163	-1.15439
Mir466i	0.474175	0.674707	-1.14888
Rpl10-ps1	0.7722	0.357392	-1.12959
Got2-ps1	0.652579	0.498698	-1.15128
Gm7308	0.52836	0.624992	-1.15335
Slc48a1	0.891581	0.189673	-1.08125
Pgam1-ps2	0.614736	0.53914	-1.15388
Gm13577	0.894179	0.18563	-1.07981
H3f3a-ps1	0.688057	0.459048	-1.14711
Gm14253	0.502499	0.649095	-1.15159
Gm13050	0.820515	0.293353	-1.11387
Dynlt1-ps1	0.575767	0.578932	-1.1547
Gm7658	0.821024	0.292652	-1.11368
Gm13217	0.551861	0.60247	-1.15433
Naip3	0.835623	0.272333	-1.10796
Gm14494	0.805959	0.313137	-1.1191
Gm12693	0.825356	0.286672	-1.11203
Gm12989	0.601938	0.552408	-1.15435
Gm13071	0.757824	0.375593	-1.13342
Dnajc19-ps	0.542913	0.611116	-1.15403
Gm14388	0.78546	0.34027	-1.12573
Gm14541	0.756968	0.376665	-1.13363
Mir1901	0.361327	0.769116	-1.13044
Gm22201	0.310399	0.807993	-1.11839
Gm25047	0.846581	0.256765	-1.10335
9430091E24Rik	0.8871	0.196599	-1.0837
Gm10241	0.735566	0.403065	-1.13863
Gm16105	0.670067	0.479373	-1.14944
Ccdc85c	0.683473	0.464271	-1.14774
Gm11583	0.838478	0.268305	-1.10678
1700061H18Rik	0.391409	0.745092	-1.1365
Gm5577	0.889531	0.192847	-1.08238
Gm16279	0.589521	0.565093	-1.15461
5430427M07Rik	0.754647	0.379565	-1.13421
C130046K22Rik	0.813174	0.303385	-1.11656
Gm11963	0.565004	0.589609	-1.15461
B430219N15Rik	0.661725	0.488643	-1.15037
Gm11651	0.391675	0.744876	-1.13655
Gm11491	0.320634	0.800357	-1.12099
Gm15648	0.857778	0.240561	-1.09834
Gm12320	0.83699	0.270407	-1.1074
Gm12868	0.850429	0.251231	-1.10166
Gm16234	0.600732	0.553649	-1.15438
Ap3s1-ps1	0.825356	0.286672	-1.11203
Gm11695	0.806106	0.31294	-1.11905
Gm16229	0.491999	0.658684	-1.15068
Cd63-ps	0.859302	0.238331	-1.09763
Gm11201	0.865431	0.229306	-1.09474
Syna	0.766534	0.36461	-1.13114
Gm15591	0.740889	0.396571	-1.13746
Gm7846	0.569694	0.584973	-1.15467
4930483K19Rik	0.801263	0.319426	-1.12069
Gm15787	0.821106	0.292539	-1.11365
Gm15972	0.450474	0.695526	-1.146
Gm14091	0.851398	0.249832	-1.10123
4930551O13Rik	0.847477	0.25548	-1.10296
Gm16172	0.757553	0.375933	-1.13349
Adap2os	0.780735	0.346409	-1.12714
Gm13709	0.86844	0.224839	-1.09328
Gm11192	0.819836	0.294285	-1.11412
Nudt12os	0.740484	0.397066	-1.13755
Gm13620	0.828449	0.282377	-1.11083
A730081D07Rik	0.6203	0.533308	-1.15361
AI427809	0.308555	0.809359	-1.11791
A630052C17Rik	0.635366	0.517322	-1.15269
Gm17029	0.474325	0.674573	-1.1489
Gm15751	0.874933	0.215121	-1.09005
Gm13070	0.831712	0.277823	-1.10954
Gm16124	0.726087	0.414516	-1.1406
Gm13402	0.775505	0.353155	-1.12866
A230103J11Rik	0.8821	0.20426	-1.08636
D430001F17Rik	0.871547	0.220203	-1.09175
Gm13203	0.837882	0.269147	-1.10703
Gm11586	0.833502	0.275315	-1.10882
0610043K17Rik	0.891975	0.18906	-1.08104
Gm16323	0.710783	0.432702	-1.14348
Gm5475	0.474309	0.674587	-1.1489
A330041J22Rik	0.871124	0.220835	-1.09196
Gm13554	0.70667	0.437527	-1.1442
Gm12319	0.678726	0.469648	-1.14837
4930458D05Rik	0.576356	0.578344	-1.1547
Gm11724	0.773578	0.355627	-1.12921
Gm15283	0.893197	0.18716	-1.08036
Gm13493	0.645068	0.506873	-1.15194
Gm23123	0.827874	0.283178	-1.11105
Gm25600	0.811382	0.305818	-1.1172
Gm16559	0.795585	0.326972	-1.12256
Bcl2l2	0.784112	0.342026	-1.12614
Gm2962	0.773942	0.355162	-1.1291
Gm13625	0.786855	0.33845	-1.1253
Phtf1os	0.833643	0.275117	-1.10876
Gm16573	0.829593	0.280784	-1.11038
Galnt6os	0.720157	0.421606	-1.14176
E430024P14Rik	0.826416	0.285202	-1.11162
4930524O07Rik	0.80316	0.316891	-1.12005
Gm7236	0.81615	0.299331	-1.11548
Snrpe	0.89149	0.189812	-1.0813
Synj2bp	0.749754	0.38565	-1.1354
Ccdc71l	0.753649	0.38081	-1.13446
Gm17251	0.727085	0.413317	-1.1404
Gm17661	0.433762	0.709881	-1.14364
Proscos	0.605228	0.549016	-1.15424
Gm17103	0.655563	0.495431	-1.15099
Gcnt4	0.810685	0.306762	-1.11745
Mpc1-ps	0.591972	0.562604	-1.15458
Gm17484	0.891043	0.190506	-1.08155
Gm17195	0.782447	0.344189	-1.12664
Gm17617	0.834141	0.274418	-1.10856
Ube2d2a	0.875472	0.214308	-1.08978
AK010878	0.446395	0.699054	-1.14545
Gm6793	0.859482	0.238067	-1.09755
Gm7030	0.713207	0.429846	-1.14305
Gm20536	0.764024	0.367788	-1.13181
Btnl6	0.721415	0.420107	-1.14152
Gm24082	0.851312	0.249955	-1.10127
Gm20652	0.818028	0.296764	-1.11479
Hmgcs1	0.863467	0.232209	-1.09568
Gm21967	0.623533	0.529902	-1.15343
Gm8034	0.606132	0.548082	-1.15421
Gm6421	0.88341	0.202259	-1.08567
Rnaset2b	0.433753	0.709889	-1.14364
Itpripl2	0.892479	0.188276	-1.08076
Gm21844	0.847142	0.25596	-1.1031
H1f0	0.882456	0.203716	-1.08617
Zfp955b	0.856723	0.242101	-1.09882
Gm26558	0.700765	0.444411	-1.14518
4930539J05Rik	0.713598	0.429384	-1.14298
Gm26724	0.886253	0.197901	-1.08415
9230104M06Rik	0.891064	0.190474	-1.08154
A530020G20Rik	0.669452	0.48006	-1.14951
Gm26517	0.885971	0.198335	-1.08431
2700038G22Rik	0.338452	0.786853	-1.12531
D630002J18Rik	0.892968	0.187516	-1.08048
1700007L15Rik	0.701598	0.443443	-1.14504
Gm16861	0.828912	0.281733	-1.11064
4933408J17Rik	0.800429	0.320539	-1.12097
1810014B01Rik	0.885252	0.199439	-1.08469
Gm26669	0.873727	0.216933	-1.09066
Gm17529	0.881009	0.205922	-1.08693
Gm26582	0.876844	0.212237	-1.08908
D330020A13Rik	0.718396	0.423701	-1.1421
Gm26540	0.720187	0.42157	-1.14176
Kansl2-ps	0.883543	0.202055	-1.0856
2610020C07Rik	0.89312	0.187279	-1.0804
Gm26527	0.7939	0.329199	-1.1231
1110019D14Rik	0.671969	0.477246	-1.14921
Gm20033	0.772098	0.357522	-1.12962
Gm26761	0.764074	0.367725	-1.1318
Gm4673	0.873411	0.217408	-1.09082
4732463B04Rik	0.709908	0.43373	-1.14364
6430562O15Rik	0.759029	0.37408	-1.13311
A230020J21Rik	0.756591	0.377137	-1.13373
Gm26856	0.870071	0.222408	-1.09248
Gm26679	0.837181	0.270137	-1.10732
Gm26982	0.769916	0.360309	-1.13022
Snhg6	0.660048	0.490496	-1.15054
Gm2260	0.858645	0.239293	-1.09794
Gm27232	0.821059	0.292605	-1.11366
Mir6340	0.782443	0.344195	-1.12664
Mir7027	0.768074	0.362654	-1.13073
Gm27326	0.893379	0.186876	-1.08026
Gm27845	0.395571	0.741705	-1.13728
Gm28501	0.794496	0.328412	-1.12291
Gm28626	0.883751	0.201737	-1.08549
Gm29629	0.462845	0.684728	-1.14757
Gm12960	0.875462	0.214323	-1.08979
9430060I03Rik	0.536933	0.616846	-1.15378
Gm28523	0.799514	0.321757	-1.12127
Gm28289	0.62108	0.532487	-1.15357
1700008J07Rik	0.79846	0.323159	-1.12162
Gm19412	0.879236	0.208616	-1.08785
Gm10031	0.70218	0.442766	-1.14495
Gm11993	0.446896	0.698622	-1.14552
Gm8203	0.735672	0.402937	-1.13861
Gm10074	0.718328	0.423782	-1.14211
Gm10550	0.83285	0.27623	-1.10908
Zbtb11os1	0.650518	0.50095	-1.15147
Gm36956	0.784046	0.342112	-1.12616
Gm37844	0.870354	0.221986	-1.09234
Gm37939	0.724398	0.41654	-1.14094
Gm38037	0.890824	0.190846	-1.08167
Gm37153	0.731645	0.40782	-1.13946
Fgfr3-ps	0.63193	0.520992	-1.15292
Gm38287	0.883074	0.202773	-1.08585
Gm37915	0.632558	0.520323	-1.15288
1700051O22Rik	0.313825	0.805447	-1.11927
Gm37963	0.47525	0.673749	-1.149
Gm42836	0.412952	0.727389	-1.14034
Gm6560	0.752177	0.382642	-1.13482
Gm42917	0.778661	0.34909	-1.12775
Gm44335	0.86672	0.227395	-1.09412
Snord43	0.827874	0.283178	-1.11105
Gm42796	0.5868	0.567849	-1.15465
Gm42956	0.535767	0.617958	-1.15373
Gm7285	0.789499	0.334989	-1.12449
Gm19710	0.866254	0.228086	-1.09434
Gm43545	0.64883	0.502788	-1.15162
Gm8066	0.8228	0.290206	-1.11301
Tpi-rs11	0.604861	0.549396	-1.15426
Gm17130	0.603126	0.551185	-1.15431
Gm42884	0.89142	0.189922	-1.08134
Gm42532	0.729148	0.410834	-1.13998
1700040L08Rik	0.805129	0.314251	-1.11938
Gm44371	0.805464	0.313802	-1.11927
1700126G02Rik	0.839117	0.2674	-1.10652
Gm44250	0.771431	0.358375	-1.12981
Gm44123	0.893379	0.186876	-1.08026
Gm45095	0.886527	0.19748	-1.08401
Gm45205	0.752879	0.381769	-1.13465
Gm45053	0.618469	0.535231	-1.1537
Gm45091	0.865456	0.229269	-1.09472
Gm44616	0.660803	0.489662	-1.15047
Gm44672	0.856005	0.243148	-1.09915
Gm45231	0.733044	0.406126	-1.13917
Gm44570	0.534025	0.619617	-1.15364
Gm45000	0.789475	0.33502	-1.1245
Gm45133	0.551147	0.603163	-1.15431
Gm44710	0.642839	0.509285	-1.15212
Gm45503	0.308836	0.809151	-1.11799
Gm45507	0.592184	0.562388	-1.15457
Chmp1b	0.79431	0.328657	-1.12297
Gm45453	0.818574	0.296016	-1.11459
Gm45411	0.458814	0.688263	-1.14708
Gm37419	0.801497	0.319114	-1.12061
RP24-366L10.3	0.893379	0.186876	-1.08026
RP23-23P9.5	0.420613	0.72099	-1.1416
RP23-354J5.3	0.733211	0.405924	-1.13913
RP23-320D23.6	0.556191	0.598254	-1.15445
RP23-313P23.4	0.629517	0.523562	-1.15308
RP23-442O9.1	0.535767	0.617958	-1.15373
RP23-48A24.3	0.86296	0.232957	-1.09592

## Sheet: Cluster 2
Cluster 2	Z-score
Gene symbol	Control	Low	High
Gnai3	0.96388	0.0686967	-1.03258
Narf	0.987902	0.0237721	-1.01167
Klf6	1.03561	-0.075494	-0.960113
Fer	0.974273	0.0496078	-1.02388
Gna12	0.928687	0.129925	-1.05861
Dlat	1.04688	-0.101498	-0.94538
Ccnd2	1.07716	-0.17832	-0.898844
Trim25	0.995554	0.00883412	-1.00439
Scpep1	1.02894	-0.0606455	-0.968297
Mnt	0.929518	0.128535	-1.05805
Cdh1	1.01965	-0.0405257	-0.979121
Trappc10	0.973226	0.0515529	-1.02478
Tmprss2	1.04312	-0.0926971	-0.950424
Hnrnpd	0.992664	0.0145139	-1.00718
C1d	0.965223	0.0662579	-1.03148
Hk2	1.06954	-0.157866	-0.911677
Kat2b	1.05429	-0.119281	-0.93501
Rab5b	0.924939	0.136166	-1.06111
Ddx3x	1.00709	-0.0143413	-0.992752
Usp32	0.918119	0.1474	-1.06552
Txnrd3	1.05249	-0.114912	-0.93758
Dnajc5	0.931945	0.124458	-1.0564
Fmr1	1.06576	-0.148017	-0.917741
Smarcb1	0.923653	0.138298	-1.06195
Gm38393	1.06089	-0.135633	-0.925261
Mmp14	1.05919	-0.131372	-0.927821
Chtop	0.988211	0.0231752	-1.01139
Mfsd10	0.963523	0.0693434	-1.03287
Luzp1	0.990745	0.0182604	-1.00901
Kctd10	0.960676	0.0744825	-1.03516
Poldip2	0.944348	0.103287	-1.04763
Lgals9	0.943722	0.10437	-1.04809
Pcnt	1.04375	-0.0941541	-0.949593
Gmcl1	0.941638	0.107963	-1.0496
Snrnp27	1.03763	-0.0800812	-0.957552
Slc26a3	1.02716	-0.0567252	-0.97043
Uhrf1	1.07423	-0.170329	-0.903896
Lsr	0.904416	0.169503	-1.07392
Sp1	1.06976	-0.158425	-0.911331
Rrp15	0.958764	0.0779136	-1.03668
Hars	0.931612	0.12502	-1.05663
Ube2c	0.982244	0.0346131	-1.01686
Cct3	1.0046	-0.00926543	-0.995335
Snd1	0.989949	0.0198071	-1.00976
Kpnb1	0.981604	0.0358296	-1.01743
Npepps	1.02101	-0.0434319	-0.977576
Tubb5	0.967456	0.0621851	-1.02964
Ell2	0.970451	0.0566863	-1.02714
Jup	0.909963	0.160629	-1.07059
Nom1	0.992181	0.015458	-1.00764
Akr1b3	0.913189	0.155423	-1.06861
Ddx18	1.04354	-0.0936695	-0.94987
Ubl3	0.944769	0.102558	-1.04733
Eef1e1	1.05671	-0.125212	-0.931497
Coasy	0.990452	0.0188308	-1.00928
Smo	1.05104	-0.111419	-0.939624
Crnkl1	0.93415	0.120737	-1.05489
Rin2	1.01465	-0.0299752	-0.984675
Chordc1	1.03584	-0.0760181	-0.959822
Rtcb	0.935822	0.117903	-1.05373
Pwp1	1.03431	-0.0725828	-0.961731
Clpb	1.00396	-0.00796078	-0.995996
2022-09-07	0.931475	0.125249	-1.05672
Rac1	0.899948	0.176581	-1.07653
Nup214	1.01006	-0.0204379	-0.989624
Nacc1	1.02965	-0.0622053	-0.967445
Nfix	1.06487	-0.145744	-0.919131
Uba1	0.980275	0.0383476	-1.01862
Emd	0.920989	0.142692	-1.06368
Taco1	1.01891	-0.0389583	-0.979952
Sipa1l2	0.981881	0.0353025	-1.01718
Blvra	1.0141	-0.0288195	-0.985279
Idh3g	0.951413	0.0909599	-1.04237
Supt6	0.952018	0.0898943	-1.04191
Spag5	1.03149	-0.0662832	-0.96521
Ccne1	0.91982	0.144614	-1.06443
Psmc3	0.929781	0.128094	-1.05787
Sf3a1	1.05332	-0.11691	-0.936406
Vrk3	0.915721	0.151313	-1.06703
Paxip1	1.03044	-0.0639581	-0.966486
Rmnd5a	0.966188	0.0645005	-1.03069
Cd320	1.05511	-0.121271	-0.933834
Ipo4	0.912713	0.156193	-1.06891
Snx9	0.919666	0.144865	-1.06453
Hltf	1.04508	-0.0972713	-0.94781
Prpf6	0.900931	0.175028	-1.07596
Snrpd1	0.994149	0.0116015	-1.00575
Med6	0.921954	0.141103	-1.06306
Cse1l	1.07437	-0.170732	-0.903643
Baz1b	1.06126	-0.136544	-0.924712
Adprh	0.989748	0.0201978	-1.00995
Nab1	1.04193	-0.0899338	-0.951995
Cd36	0.932227	0.123984	-1.05621
Clptm1	0.948097	0.0967707	-1.04487
Hbp1	0.965395	0.0659459	-1.03134
Hmgn2	0.995659	0.00862682	-1.00429
Cdk12	1.0654	-0.147087	-0.918311
Pafah1b2	1.0153	-0.031333	-0.983965
Foxj2	0.977084	0.0443553	-1.02144
Sri	0.977202	0.0441346	-1.02134
Dgcr2	0.955781	0.0832347	-1.03902
Ranbp2	1.07708	-0.17808	-0.898996
Dvl3	1.07448	-0.171008	-0.903469
Glg1	1.04962	-0.108007	-0.941612
Mob3a	1.06394	-0.143352	-0.920588
Etv3	0.980549	0.0378293	-1.01838
Ncstn	0.92004	0.144252	-1.06429
Impdh1	0.988079	0.0234294	-1.01151
Dusp3	0.979097	0.0405717	-1.01967
As3mt	1.02048	-0.0422936	-0.978182
Ciao1	0.91776	0.147987	-1.06575
Kpna6	0.982612	0.0339125	-1.01652
Man1a	0.945793	0.100782	-1.04657
Kif20a	1.03681	-0.0782169	-0.958595
Farsa	1.05765	-0.12754	-0.930112
Syce2	0.979893	0.0390696	-1.01896
Nfat5	1.07489	-0.172137	-0.902758
Tfam	1.02547	-0.0530446	-0.972422
Fancl	0.954638	0.0852636	-1.0399
Dnaja3	0.927683	0.131603	-1.05929
Hmox2	0.906396	0.166347	-1.07274
Zak	1.06907	-0.156624	-0.912446
Psap	1.02128	-0.0440163	-0.977265
Clcn3	0.966786	0.0634108	-1.0302
Ppp1cc	0.968615	0.0600617	-1.02868
Tbccd1	0.975298	0.0476973	-1.023
Gab2	1.05048	-0.110078	-0.940407
Tax1bp1	1.06463	-0.145127	-0.919507
Arhgef18	0.944837	0.10244	-1.04728
Pkn2	1.00928	-0.0188312	-0.990451
Slbp	1.03324	-0.0701697	-0.963067
Rab11a	0.927813	0.131385	-1.0592
Eif2b2	0.897318	0.180719	-1.07804
Chmp2b	0.911401	0.158312	-1.06971
Hnrnpa2b1	1.01122	-0.0228221	-0.988394
Wdr1	0.949953	0.0935239	-1.04348
Man2b1	1.01483	-0.0303429	-0.984483
Polr2a	1.06358	-0.142439	-0.921143
Senp3	0.991243	0.0172903	-1.00853
Spc25	1.00789	-0.0159713	-0.991919
Prlr	0.948247	0.0965075	-1.04475
Ubqln1	0.946018	0.10039	-1.04641
Crbn	1.06681	-0.150737	-0.916075
Mcm5	1.07592	-0.17493	-0.900993
Asf1b	1.06296	-0.140862	-0.9221
Ddx39	0.946263	0.0999657	-1.04623
Dnajb1	1.00467	-0.00940527	-0.995264
Celf1	1.01832	-0.0376987	-0.980618
Insr	1.03892	-0.0830124	-0.955906
Ctr9	1.0064	-0.0129259	-0.993474
Eif4g2	0.972214	0.0534295	-1.02564
Snx6	1.00394	-0.00792078	-0.996016
Bcas2	0.927734	0.131518	-1.05925
Ctcf	1.04966	-0.108104	-0.941556
Tfap4	1.06703	-0.151313	-0.915721
Ranbp1	0.908782	0.162526	-1.07131
Rfx5	1.06667	-0.150365	-0.916303
Slc30a4	0.996318	0.00732389	-1.00364
Sqrdl	0.998288	0.00341576	-1.0017
Bloc1s6	1.04751	-0.102982	-0.944524
Metap1	0.953884	0.0865989	-1.04048
Rsl1d1	0.991825	0.0161537	-1.00798
Apc	0.952796	0.0885215	-1.04132
Uqcc1	0.895253	0.183952	-1.07921
Ncoa2	0.990413	0.0189068	-1.00932
Nr2c2	1.00896	-0.0181699	-0.990791
Kctd20	0.974077	0.0499731	-1.02405
Dnase1	0.953299	0.0876337	-1.04093
Trap1	1.06767	-0.152962	-0.914706
Tpr	1.0538	-0.118096	-0.935708
Crkl	0.987219	0.0250904	-1.01231
Clint1	1.00042	-0.000837174	-0.999581
Fblim1	0.99043	0.0188734	-1.0093
Mob1b	0.951234	0.0912743	-1.04251
Atp6v1b2	0.936323	0.117052	-1.05337
Tep1	0.915644	0.151437	-1.06708
Osgep	0.957488	0.0801954	-1.03768
C330007P06Rik	1.02429	-0.0504933	-0.973797
Rbm14	0.9813	0.0364055	-1.01771
Pdk1	1.00067	-0.00135035	-0.999324
Ptbp1	1.04673	-0.101145	-0.945584
Cyba	1.03491	-0.0739245	-0.960986
Cdt1	1.04284	-0.092041	-0.950798
Gtf2h1	0.950089	0.0932854	-1.04337
Slc5a6	0.901088	0.17478	-1.07587
Tcf23	0.908844	0.162426	-1.07127
Usp19	1.04301	-0.0924412	-0.95057
Pknox1	0.966347	0.0642104	-1.03056
Gmnn	1.05216	-0.114104	-0.938054
Kif5b	1.03818	-0.0813311	-0.956851
Cnp	0.9771	0.0443255	-1.02143
Sod2	0.956279	0.0823501	-1.03863
Stambp	1.013	-0.0265366	-0.986468
Ezh1	1.02298	-0.0476729	-0.975311
Ctnnb1	0.95958	0.0764508	-1.03603
Psmd2	1.02608	-0.0543828	-0.971699
Gatad1	1.05319	-0.116609	-0.936583
M6pr	0.973506	0.051033	-1.02454
Ppp2r1a	1.06919	-0.156942	-0.912249
Tgfbr1	1.062	-0.138427	-0.923575
Homer1	1.05036	-0.109784	-0.940578
Khsrp	1.03869	-0.0824987	-0.956195
Cct4	1.05454	-0.119888	-0.934652
Zfp655	0.919744	0.144739	-1.06448
Ankrd26	1.05983	-0.132973	-0.926861
Hnrnpa0	0.927486	0.131931	-1.05942
Hnrnph1	1.07863	-0.182354	-0.896274
Tle1	1.01867	-0.038441	-0.980225
Snrpb2	0.93021	0.127375	-1.05758
Prpf31	0.982543	0.0340444	-1.01659
Carhsp1	1.00497	-0.0100086	-0.994958
Herpud2	1.02122	-0.0438786	-0.977338
Nutf2	0.985409	0.0285701	-1.01398
Rab25	0.966988	0.0630405	-1.03003
Rps15a	0.929005	0.129393	-1.0584
Hipk1	1.06264	-0.140051	-0.922592
Man1a2	1.02012	-0.0415268	-0.97859
Acyp1	1.07628	-0.175906	-0.900375
Gabpa	0.939673	0.111336	-1.05101
Pdcl	0.951595	0.0906382	-1.04223
Nf2	1.03579	-0.0759111	-0.959881
Ap1b1	0.924952	0.136145	-1.0611
Ascl2	1.00573	-0.0115606	-0.99417
Met	1.00725	-0.0146588	-0.99259
Tnpo1	1.04768	-0.103383	-0.944292
Rnmt	0.906701	0.165859	-1.07256
Kcnq1	1.05994	-0.133249	-0.926695
Apobec3	1.07304	-0.167147	-0.905894
Ick	1.05744	-0.127013	-0.930426
Vps4b	0.978161	0.0423341	-1.02049
2610507B11Rik	0.979888	0.0390785	-1.01897
AI597479	0.951257	0.0912339	-1.04249
Gosr1	0.943122	0.105405	-1.04853
Faf1	0.994973	0.00997944	-1.00495
Mettl16	0.988346	0.0229146	-1.01126
Plcd1	1.00197	-0.00395757	-0.998015
Apip	1.07418	-0.170205	-0.903974
Zfp790	1.00559	-0.0112808	-0.994312
Evi5	1.01173	-0.0238789	-0.987847
Dhdds	1.02361	-0.0490235	-0.974587
Rpl15	1.0099	-0.0201092	-0.989794
Tnpo3	1.0101	-0.0205186	-0.989583
B4galnt2	1.01847	-0.0380313	-0.980442
Ndufs2	0.89911	0.177901	-1.07701
Sh3bp5l	0.990891	0.0179764	-1.00887
Atad1	1.07564	-0.174151	-0.901486
Pten	0.962817	0.070622	-1.03344
Timm23	0.903847	0.170408	-1.07425
Trnt1	1.02984	-0.0626238	-0.967216
Med16	0.980689	0.0375641	-1.01825
Rnf168	1.03905	-0.0833199	-0.955733
Chp1	0.93268	0.12322	-1.0559
Tvp23b	0.940982	0.109091	-1.05007
Map3k4	1.00618	-0.0124727	-0.993705
Ankrd28	1.02937	-0.0615793	-0.967787
Ankrd52	0.976018	0.0463513	-1.02237
Rbsn	1.00306	-0.00614057	-0.996916
Chfr	0.98869	0.0222479	-1.01094
E2f4	0.905526	0.167734	-1.07326
Naf1	1.06352	-0.142271	-0.921245
Yes1	1.01136	-0.0231218	-0.988239
Ppp1cb	0.983588	0.0320529	-1.01564
Efr3a	1.01406	-0.0287343	-0.985323
Slc25a13	1.00028	-0.000561955	-0.999719
Ube2i	0.947647	0.0975558	-1.0452
Nolc1	1.00976	-0.0198083	-0.989949
Cnksr3	0.993454	0.0129657	-1.00642
Mtmr1	0.981982	0.0351108	-1.01709
Hmgb3	1.00497	-0.0100208	-0.994952
Cyp2j9	1.02965	-0.0622055	-0.967445
Lage3	0.932639	0.12329	-1.05593
Ubl4a	0.913061	0.15563	-1.06869
Golga7	1.05543	-0.122056	-0.933369
Clpx	0.975927	0.0465225	-1.02245
Arnt	1.03709	-0.0788512	-0.95824
Srf	1.03236	-0.0682026	-0.964153
Psma2	0.956701	0.081598	-1.0383
Capza2	0.895006	0.184337	-1.07934
Anp32e	1.05633	-0.124269	-0.932058
Tab2	0.985606	0.0281925	-1.0138
Eps8	0.967612	0.0618999	-1.02951
Med22	1.02732	-0.057077	-0.970239
Ncapg	1.0755	-0.173776	-0.901723
Lcorl	1.04266	-0.0916252	-0.951034
Lta4h	0.939188	0.112166	-1.05135
H2afy	0.943453	0.104834	-1.04829
Chdh	0.972606	0.0527029	-1.02531
Actr8	1.07595	-0.175007	-0.900945
Fnta	0.985319	0.0287416	-1.01406
Skiv2l2	1.06027	-0.134073	-0.9262
Nkap	1.07959	-0.185011	-0.894575
E2f3	0.912013	0.157323	-1.06934
Plgrkt	1.05063	-0.110427	-0.940203
Lnx2	1.04151	-0.0889577	-0.952549
Mapkapk2	0.903962	0.170224	-1.07419
Lamp2	1.015	-0.0307089	-0.984292
Eif3d	0.940613	0.109725	-1.05034
H3f3b	0.9949	0.0101237	-1.00502
Nup50	0.900993	0.174931	-1.07592
Pacsin2	0.959593	0.0764285	-1.03602
Ttll12	0.965069	0.0665382	-1.03161
Tox4	1.00904	-0.0183307	-0.990709
Mrps18c	0.96628	0.0643331	-1.03061
Kctd5	0.910884	0.159145	-1.07003
Etaa1	1.06628	-0.149367	-0.916915
Sdc4	0.944703	0.102672	-1.04737
Nbr1	0.970972	0.0557252	-1.0267
Brca1	1.05848	-0.129609	-0.928876
Glod4	1.03974	-0.0848936	-0.954847
Taok1	1.06392	-0.143306	-0.920616
Zfp207	1.04754	-0.103073	-0.944472
Cdc6	1.04516	-0.0974469	-0.947709
Suz12	0.993693	0.0124967	-1.00619
Crlf3	1.0359	-0.0761471	-0.95975
Ttpal	0.918256	0.147176	-1.06543
Hnf4g	1.00043	-0.000854055	-0.999573
Serinc3	1.04883	-0.106113	-0.942712
Pigt	0.917342	0.148669	-1.06601
Zswim1	1.04582	-0.0990159	-0.946809
Myo1c	1.02812	-0.0588392	-0.969281
Rab5a	0.962317	0.071525	-1.03384
Ift52	0.945858	0.10067	-1.04653
Mybl2	1.07367	-0.168839	-0.904833
Hnf4a	0.942252	0.106906	-1.04916
Cadps2	1.06105	-0.136025	-0.925025
Ddx27	0.968276	0.0606839	-1.02896
Med1	0.975085	0.0480941	-1.02318
Erbb3	1.06528	-0.146797	-0.918488
Uchl5	0.924917	0.136203	-1.06112
Stk4	0.967653	0.0618248	-1.02948
Ywhab	0.896478	0.182035	-1.07851
Kpna2	1.04654	-0.10071	-0.945834
Smurf2	0.957509	0.0801579	-1.03767
Srsf1	1.05915	-0.131275	-0.927879
Gid4	0.99848	0.0030328	-1.00151
Akap1	1.05719	-0.126408	-0.930786
Nol11	1.00161	-0.00322217	-0.998385
C1qbp	0.965415	0.06591	-1.03132
Ncor1	1.022	-0.0455564	-0.976443
Cwc25	1.01555	-0.0318625	-0.983688
Trim37	1.02438	-0.0506773	-0.973698
G3bp1	1.02712	-0.0566493	-0.970471
Tbx3	1.00791	-0.0160127	-0.991898
Cbx1	0.980619	0.0376958	-1.01831
Aatf	1.03451	-0.0730278	-0.961484
Dync1h1	1.04002	-0.0855298	-0.954488
Slc25a35	1.07215	-0.164777	-0.907377
Acsl1	1.01008	-0.0204783	-0.989604
Arrb1	0.984638	0.0300467	-1.01468
Pelp1	1.0409	-0.0875577	-0.953342
Ywhah	0.923947	0.137811	-1.06176
Nars2	1.03509	-0.0743177	-0.960768
Slc35b4	1.03574	-0.0758035	-0.959941
Ccl9	1.01085	-0.0220574	-0.988789
Isyna1	1.06394	-0.143357	-0.920585
Rnf145	1.05054	-0.110199	-0.940336
Atp6v1e1	0.911054	0.158872	-1.06993
Tmem129	0.973706	0.0506619	-1.02437
Zfp687	1.0355	-0.0752434	-0.960253
Cops3	0.963828	0.0687909	-1.03262
Gle1	1.03425	-0.0724365	-0.961812
Hdac2	1.02877	-0.060258	-0.968508
Frk	0.93241	0.123674	-1.05608
Pcmt1	1.00749	-0.0151455	-0.992341
Pex3	1.02505	-0.0521317	-0.972914
Cd164	0.97763	0.0433309	-1.02096
Rev3l	1.07232	-0.165209	-0.907107
Prep	1.00384	-0.00773024	-0.996112
Reps1	0.987425	0.0246925	-1.01212
Gopc	1.06658	-0.150149	-0.916435
Qrsl1	1.02814	-0.0588719	-0.969263
Rtn4ip1	0.993861	0.0121663	-1.00603
Aim1	1.03867	-0.0824557	-0.956219
Smpdl3a	1.0398	-0.0850236	-0.954774
Serinc1	1.04128	-0.0884372	-0.952844
Echdc1	0.936351	0.117004	-1.05336
Ptprk	1.06033	-0.134219	-0.926112
Dcbld1	0.996932	0.00610764	-1.00304
Ppp1r12a	0.948213	0.0965678	-1.04478
2022-09-10	1.05347	-0.117281	-0.936188
Zwint	0.919834	0.144591	-1.06442
Cdk1	1.00473	-0.0095186	-0.995207
Atp2b1	0.952688	0.0887123	-1.0414
Poc1b	1.06205	-0.138541	-0.923506
Tmpo	1.06575	-0.147988	-0.917759
Kitl	1.00467	-0.00939943	-0.995267
Apaf1	1.0082	-0.0166006	-0.991596
Pex7	0.929493	0.128577	-1.05807
Ntn4	1.03597	-0.0763161	-0.959655
Tmcc3	1.01868	-0.0384734	-0.980208
Hsp90b1	0.998726	0.00254367	-1.00127
Sirt1	1.07349	-0.168341	-0.905145
Ddx21	1.04331	-0.0931459	-0.950168
Vps26a	0.929729	0.128182	-1.05791
Eif4ebp2	1.04634	-0.100234	-0.946109
Ddit4	0.89466	0.184879	-1.07954
Cand1	1.02323	-0.0482018	-0.975027
Pno1	0.896035	0.182729	-1.07876
Usp15	1.04916	-0.106918	-0.942245
Vps54	0.979628	0.03957	-1.0192
Rab21	0.9126	0.156376	-1.06898
Actr2	0.97654	0.0453753	-1.02192
Cnot2	0.934702	0.119803	-1.0545
Frs2	1.0701	-0.159321	-0.910775
Cobl	1.00955	-0.0193893	-0.990164
Snrpd3	1.01073	-0.0218226	-0.98891
Csrp2	1.05965	-0.132502	-0.927143
Vps13d	1.03629	-0.077043	-0.95925
Tmbim4	0.924932	0.136178	-1.06111
Helb	1.06436	-0.144438	-0.919927
Dip2a	0.989874	0.0199543	-1.00983
Hcfc2	1.05592	-0.123259	-0.932657
Nfyb	1.07731	-0.178728	-0.898584
Wdr82	0.923079	0.139246	-1.06233
Fbxw11	1.03715	-0.0789893	-0.958163
Rel	1.06601	-0.148662	-0.917347
Erlec1	1.00865	-0.0175293	-0.99112
Sptbn1	1.04854	-0.105434	-0.943106
Ccng1	0.979597	0.0396272	-1.01922
Hmmr	1.0533	-0.116859	-0.936436
Hnrnpab	0.976635	0.0451966	-1.02183
Hspa4	0.963582	0.0692382	-1.03282
Cnot6	1.00556	-0.0112115	-0.994347
Canx	0.950639	0.0923188	-1.04296
Rack1	0.934513	0.120122	-1.05464
Rufy1	0.899721	0.176938	-1.07666
Rnf130	0.959985	0.0757243	-1.03571
Cdkn2aipnl	0.909185	0.16188	-1.07106
Pttg1	0.973875	0.0503488	-1.02422
Btg2	1.04459	-0.0961202	-0.948469
Pes1	1.06355	-0.14236	-0.921191
Patz1	1.07083	-0.16127	-0.909564
Eif4enif1	0.913645	0.154684	-1.06833
Drg1	1.04225	-0.0906679	-0.951579
Rtn4	0.93839	0.113529	-1.05192
Smek2	1.01069	-0.0217287	-0.988959
Pold2	1.02724	-0.0569192	-0.970325
Ccdc117	0.954056	0.0862949	-1.04035
Prr11	0.995419	0.00909924	-1.00452
Smg8	0.983185	0.0328215	-1.01601
Rnft1	0.949048	0.0951075	-1.04416
Mfap3	0.936708	0.116397	-1.0531
Prpsap2	0.974424	0.0493269	-1.02375
Ggnbp2	0.96034	0.0750871	-1.03543
Acaca	0.975265	0.0477579	-1.02302
Shmt1	1.07498	-0.17236	-0.902617
Tom1l1	0.923896	0.137895	-1.06179
Cox11	1.06075	-0.135274	-0.925477
Bzw2	0.897792	0.179974	-1.07777
Twistnb	1.02347	-0.0487193	-0.97475
Sypl	1.00285	-0.00572723	-0.997124
Nbas	1.05904	-0.130993	-0.928048
Rock2	0.957001	0.081064	-1.03806
Laptm4a	0.940557	0.10982	-1.05038
Snx13	0.905665	0.167513	-1.07318
Pum2	1.07041	-0.160139	-0.910267
Amz2	0.914557	0.153204	-1.06776
Gna13	0.922228	0.140651	-1.06288
Prkar1a	0.915021	0.152451	-1.06747
Map2k6	0.956105	0.0826595	-1.03876
Trappc12	1.0216	-0.0446915	-0.976905
Adi1	0.979512	0.0397876	-1.0193
Ubxn2a	0.952801	0.0885135	-1.04131
Rrm2	1.04617	-0.0998333	-0.946339
Bcap29	0.979491	0.0398276	-1.01932
Klf11	1.06793	-0.15365	-0.914283
Dld	0.956006	0.082836	-1.03884
Sh3yl1	1.04377	-0.0942001	-0.949567
Rab10	0.926063	0.1343	-1.06036
Ddx52	1.02937	-0.0615849	-0.967784
Cdc27	1.07029	-0.159834	-0.910456
Mettl2	1.03344	-0.0706241	-0.962816
Rffl	1.04254	-0.0913412	-0.951196
Adap2	0.97252	0.0528639	-1.02538
Ern1	1.025	-0.0520388	-0.972965
Nf1	0.932952	0.122762	-1.05571
Ddx5	1.06761	-0.152798	-0.914807
Psmd12	0.945859	0.100668	-1.04653
Helz	1.06051	-0.134671	-0.92584
Nup85	1.07794	-0.180462	-0.897481
Pafah1b1	1.02196	-0.0454677	-0.976491
Ncbp3	1.04681	-0.10133	-0.945477
Ankfy1	1.03985	-0.0851478	-0.954704
Exoc7	0.922393	0.14038	-1.06277
Ube2g1	1.03649	-0.0774874	-0.959002
Mfsd11	0.979232	0.0403156	-1.01955
Slc6a4	0.976287	0.0458479	-1.02214
Blmh	1.05941	-0.131917	-0.927494
Cpd	1.01299	-0.0264988	-0.986487
Rflnb	0.97891	0.0409241	-1.01983
Ywhae	0.940948	0.10915	-1.0501
Spag9	0.94901	0.0951741	-1.04418
Aurkb	0.90192	0.173464	-1.07538
Pfas	1.02851	-0.0596887	-0.968819
Ubtf	1.01388	-0.0283624	-0.985517
Ccdc43	1.03044	-0.0639423	-0.966494
Nmt1	0.969356	0.0587017	-1.02806
Fkbp3	1.02085	-0.0430906	-0.977758
Scfd1	0.957572	0.0800448	-1.03762
Ston2	1.04087	-0.0874959	-0.953377
Gtf2a1	1.0115	-0.0234053	-0.988092
Sel1l	0.920538	0.143433	-1.06397
Dnaaf2	1.05165	-0.112876	-0.938772
Klhdc2	1.04911	-0.10679	-0.942319
Mia2	0.963175	0.0699747	-1.03315
Galc	0.942336	0.106762	-1.0491
Ahsa1	0.94813	0.0967131	-1.04484
Snw1	1.0155	-0.031765	-0.983739
Ppp2r5e	1.05952	-0.132178	-0.927338
Fut8	1.00171	-0.0034375	-0.998277
Sav1	1.01184	-0.0241203	-0.987722
Tmx1	0.937692	0.114722	-1.05241
Actr10	0.964804	0.0670197	-1.03182
Clmn	1.07598	-0.175081	-0.900898
Hif1a	0.954339	0.0857941	-1.04013
Papola	0.985289	0.0288007	-1.01409
Mpp5	0.97721	0.0441202	-1.02133
Vrk1	1.02021	-0.0417159	-0.978489
Zfp36l1	0.969196	0.058996	-1.02819
Erh	0.914641	0.153068	-1.06771
Susd6	0.925385	0.135427	-1.06081
Pcnx	0.936253	0.117171	-1.05342
Gtpbp4	1.05708	-0.126115	-0.93096
Esyt2	1.03388	-0.071611	-0.96227
Cdca7l	1.03083	-0.0648216	-0.966012
Tdp1	1.04587	-0.0991135	-0.946753
Rps6ka5	1.01345	-0.0274654	-0.985984
Tc2n	1.04285	-0.0920644	-0.950784
Trip11	0.939612	0.11144	-1.05105
Lgmn	0.911068	0.158849	-1.06992
Net1	0.911604	0.157984	-1.06959
Ccnk	1.026	-0.0542101	-0.971792
Yy1	1.03239	-0.0682825	-0.964109
Hsp90aa1	1.02918	-0.0611789	-0.968006
Traf3	1.00135	-0.00270761	-0.998643
Eif5	0.964678	0.0672494	-1.03193
Xrcc3	0.980796	0.0373603	-1.01816
Trim27	1.01278	-0.02607	-0.98671
Zkscan3	1.02048	-0.0423116	-0.978173
Carmil1	0.968119	0.0609713	-1.02909
Mrs2	1.01974	-0.0407242	-0.979016
Tbc1d7	1.07589	-0.174839	-0.901051
Tpmt	1.06599	-0.148623	-0.91737
Dek	1.05709	-0.126159	-0.930934
Ippk	0.970684	0.0562563	-1.02694
Cenpp	1.06223	-0.138994	-0.923232
Nol8	1.07679	-0.177296	-0.899494
Spin1	1.04797	-0.10409	-0.943884
Wrnip1	1.03755	-0.0798951	-0.957656
Ripk1	0.9597	0.0762368	-1.03594
Prpf4b	1.07495	-0.172278	-0.902668
Ssr1	0.943737	0.104343	-1.04808
Ror2	0.934343	0.12041	-1.05475
Sptlc1	1.00409	-0.00823103	-0.995859
Zfp346	0.940097	0.110609	-1.05071
Aaed1	0.964089	0.0683177	-1.03241
Nsd1	1.0122	-0.0248603	-0.987338
Caml	0.897367	0.180642	-1.07801
Cetn3	0.971497	0.0547555	-1.02625
Smad5	1.05881	-0.130407	-0.928399
Hnrnpk	1.06866	-0.155552	-0.913109
Ccnh	0.99681	0.0063503	-1.00316
Rasa1	1.028	-0.0585687	-0.969428
Naa35	1.07162	-0.163345	-0.908271
Golm1	1.01665	-0.0341734	-0.982475
Trip13	0.99901	0.00197769	-1.00099
Sdha	0.976563	0.0453326	-1.0219
Ccdc127	1.03221	-0.0678742	-0.964334
Erap1	1.04619	-0.099879	-0.946313
Cast	1.05151	-0.112552	-0.938962
Rhobtb3	0.938212	0.113833	-1.05205
Srd5a1	0.941884	0.107539	-1.04942
Nsun2	1.06074	-0.135238	-0.925499
Rad17	1.0082	-0.0166002	-0.991597
Marveld2	1.03012	-0.0632364	-0.966881
Ocln	1.06635	-0.149554	-0.9168
Naip1	0.967282	0.0625032	-1.02979
Mccc2	1.06445	-0.144658	-0.919793
Polk	1.03857	-0.0822112	-0.956357
Col4a3bp	1.01137	-0.0231418	-0.988228
Hmgcr	1.03303	-0.0697094	-0.963321
Poc5	1.05152	-0.112572	-0.93895
F2rl1	1.0723	-0.165179	-0.907126
Aggf1	1.00383	-0.00769988	-0.996128
Ap3b1	1.02223	-0.046054	-0.976177
Scamp1	1.00723	-0.0146212	-0.992609
Kif2a	1.03318	-0.0700445	-0.963136
Elovl7	0.965284	0.0661472	-1.03143
Depdc1b	0.985949	0.0275333	-1.01348
Erbin	1.01418	-0.0289986	-0.985185
Cenpk	1.05506	-0.12117	-0.933894
Cwc27	0.987485	0.0245763	-1.01206
Mrps30	0.954318	0.085831	-1.04015
Psmd6	1.05065	-0.110472	-0.940177
Atxn7	0.944325	0.103327	-1.04765
Ptprg	1.0577	-0.127665	-0.930037
Map3k1	0.957289	0.0805504	-1.03784
Il6st	1.02687	-0.0560962	-0.970771
Kat6b	1.06971	-0.158317	-0.911398
Thrb	1.01407	-0.028764	-0.985308
Bmpr1a	1.06959	-0.158001	-0.911593
Dnajc9	1.06062	-0.134947	-0.925674
Ppp3cb	0.92157	0.141737	-1.06331
Vcl	1.06924	-0.157063	-0.912174
Ap3m1	0.973387	0.0512543	-1.02464
Psmc6	1.05078	-0.110782	-0.939996
Mapk1ip1l	0.919488	0.145158	-1.06465
Anxa11	1.03761	-0.080032	-0.957579
Slmap	0.974772	0.0486789	-1.02345
Rnase4	0.966009	0.0648273	-1.03084
Eaf1	0.927294	0.132251	-1.05954
Capn7	0.959098	0.0773157	-1.03641
Bap1	1.001	-0.00200451	-0.998996
Nek4	1.06033	-0.134219	-0.926112
Gata4	0.922957	0.139448	-1.0624
Eef1akmt1	0.974481	0.0492201	-1.0237
Ska3	0.997024	0.00592601	-1.00295
Micu2	0.997417	0.00514652	-1.00256
Ints9	1.02696	-0.0562902	-0.970666
Extl3	1.07024	-0.159709	-0.910534
Cab39l	0.92477	0.136448	-1.06122
Cdadc1	0.993823	0.0122409	-1.00606
Atp8a2	1.06283	-0.140517	-0.92231
Lcp1	1.06289	-0.140678	-0.922212
Gpalpp1	1.0562	-0.123946	-0.93225
Nufip1	0.970994	0.0556853	-1.02668
Epsti1	0.938914	0.112635	-1.05155
Akap11	1.07461	-0.171364	-0.903245
Rgcc	0.971947	0.0539232	-1.02587
Elp3	1.05738	-0.126859	-0.930517
Pbk	1.02634	-0.0549461	-0.971394
Pibf1	1.02808	-0.0587515	-0.969329
Tnfrsf10b	0.940431	0.110037	-1.05047
Xpo7	0.926607	0.133395	-1.06
Uchl3	0.934446	0.120235	-1.05468
Nup155	1.06809	-0.154059	-0.91403
Mettl3	0.973018	0.0519398	-1.02496
Slc7a8	0.938808	0.112816	-1.05162
6030458C11Rik	1.0547	-0.120292	-0.934413
Golph3	0.934938	0.119403	-1.05434
Sub1	0.929188	0.129087	-1.05827
Cct5	1.03278	-0.0691422	-0.963635
Rai14	1.06094	-0.13575	-0.92519
Nadk2	1.04604	-0.0995259	-0.946516
Fam134b	0.898705	0.178539	-1.07724
Myo10	0.991934	0.0159417	-1.00788
Pabpc1	1.0552	-0.121513	-0.933691
Ywhaz	0.926036	0.134346	-1.06038
Atp6v1c1	1.00425	-0.00854667	-0.995699
Slc25a32	1.05567	-0.122665	-0.933009
Dcaf13	1.00874	-0.0177073	-0.991029
Lrp12	0.968159	0.0608988	-1.02906
Rad21	1.05787	-0.128079	-0.92979
Pop1	1.04711	-0.10205	-0.945062
E430025E21Rik	1.05506	-0.121161	-0.9339
Sqle	1.01873	-0.0385806	-0.980151
Zhx1	1.02636	-0.0549947	-0.971368
Fam49b	0.994537	0.0108375	-1.00537
Ppara	0.969999	0.0575187	-1.02752
Gtse1	1.04912	-0.106816	-0.942304
Brd1	0.939444	0.111727	-1.05117
Rangap1	0.964072	0.0683492	-1.03242
L3mbtl2	0.909106	0.162006	-1.07111
St13	0.989137	0.0213839	-1.01052
Adsl	1.07396	-0.169626	-0.904338
Mief1	0.971741	0.0543052	-1.02605
Deptor	1.06856	-0.155288	-0.913272
Fam118a	1.03905	-0.0833034	-0.955743
Twf1	0.919285	0.145492	-1.06478
Slc38a2	1.04807	-0.104327	-0.943747
Srebf2	0.954389	0.0857048	-1.04009
Xrcc6	1.05164	-0.112849	-0.938788
Vdr	0.909198	0.161858	-1.07106
Glyr1	1.04792	-0.103964	-0.943957
Bop1	0.911411	0.158295	-1.06971
Zbtb11	0.958016	0.0792516	-1.03727
Ptk2	1.03648	-0.0774553	-0.95902
Alcam	1.05576	-0.122868	-0.932889
Nectin3	0.986423	0.0266223	-1.01305
Gtpbp8	0.999118	0.00176255	-1.00088
Nde1	1.03635	-0.0771706	-0.959179
Pdxdc1	1.01251	-0.0255052	-0.987003
Rrn3	0.990136	0.0194435	-1.00958
Parn	1.07758	-0.179465	-0.898116
Naa50	1.04784	-0.103768	-0.94407
Mrpl40	1.06668	-0.150387	-0.916289
Usp7	0.972885	0.0521868	-1.02507
Mina	1.04653	-0.10067	-0.945858
Cpox	0.898912	0.178213	-1.07712
Cldnd1	0.958571	0.0782599	-1.03683
St3gal6	1.03703	-0.0787038	-0.958323
Klhl22	0.983695	0.0318487	-1.01554
Adgrg7	0.964635	0.0673281	-1.03196
Slc7a4	1.07982	-0.185674	-0.89415
Snap29	0.899893	0.176667	-1.07656
Dlg1	1.06921	-0.156988	-0.912221
Pak2	1.01726	-0.0354624	-0.981797
Fgd4	0.93524	0.118891	-1.05413
Yars2	0.955348	0.0840049	-1.03935
B4galt4	0.981461	0.0361011	-1.01756
Tfrc	1.07888	-0.18306	-0.895823
Lrch3	0.987544	0.0244638	-1.01201
Osbpl11	1.0126	-0.0256938	-0.986906
Snx4	0.948832	0.0954869	-1.04432
Zfp148	1.03656	-0.0776486	-0.958912
Gsk3b	1.01999	-0.0412644	-0.978729
Gtf2e1	1.06862	-0.155434	-0.913182
Pdia5	1.03537	-0.0749597	-0.960411
Dirc2	1.01084	-0.0220387	-0.988798
Cxadr	0.913876	0.154309	-1.06819
Usp25	0.913856	0.154342	-1.0682
Mrpl39	1.05179	-0.113209	-0.938578
Ets2	0.95239	0.0892386	-1.04163
Kpna1	0.932382	0.123722	-1.0561
Parp9	0.901304	0.174439	-1.07574
Psmg1	1.01328	-0.0271097	-0.986169
Itsn1	1.06663	-0.150257	-0.916369
Son	1.0607	-0.135134	-0.925562
Ifnar1	1.01578	-0.0323471	-0.983434
Mis18a	1.03701	-0.0786706	-0.958341
Kansl2	1.02424	-0.0503879	-0.973853
Tuba1b	0.978635	0.0414421	-1.02008
Racgap1	1.03938	-0.0840638	-0.955315
Smarcd1	1.00965	-0.0195822	-0.990065
Cers5	0.980291	0.0383162	-1.01861
Lima1	0.918098	0.147435	-1.06553
Larp4	0.975007	0.0482396	-1.02325
Dip2b	0.987381	0.0247783	-1.01216
Atf1	0.955308	0.0840757	-1.03938
Calcoco1	0.982365	0.0343823	-1.01675
Rgn	0.981283	0.0364377	-1.01772
Mospd1	1.04449	-0.0958794	-0.948607
Sult1c2	1.00698	-0.0141114	-0.99287
Nagpa	1.03106	-0.0653209	-0.965738
Slc38a1	0.934634	0.119917	-1.05455
Scg5	1.00043	-0.000858146	-0.999571
Guca2a	0.912229	0.156975	-1.0692
Dtwd1	1.0311	-0.0654159	-0.965686
Poc1a	1.00451	-0.00908429	-0.995427
Igf2r	1.02623	-0.0547159	-0.971519
Chd1	1.07143	-0.162863	-0.908572
Zfp51	0.938983	0.112516	-1.0515
Tnfrsf21	0.919455	0.145212	-1.06467
Cenpq	1.0206	-0.0425514	-0.978045
Mut	1.04656	-0.100743	-0.945815
Tbc1d5	1.07415	-0.170126	-0.904024
Cdc5l	0.949558	0.0942161	-1.04377
Sgol1	1.01688	-0.0346556	-0.982222
Hsp90ab1	1.07058	-0.160589	-0.909987
Nfya	1.03788	-0.080647	-0.957235
Pim1	0.980926	0.037115	-1.01804
Ccdc167	0.945822	0.100731	-1.04655
Epb41l3	1.00015	-0.000290939	-0.999854
Myl12a	0.927153	0.132486	-1.05964
Dpy30	0.946012	0.100401	-1.04641
Birc6	1.0254	-0.0529059	-0.972497
Strn	0.992927	0.0139988	-1.00693
Ttc27	1.06465	-0.145164	-0.919484
Eif2ak2	0.944924	0.102288	-1.04721
Cebpz	1.0751	-0.172689	-0.902409
Pja2	1.04309	-0.092618	-0.950469
Man2a1	1.03829	-0.0815732	-0.956715
Hnrnpll	0.997751	0.00448273	-1.00223
Ralbp1	1.0151	-0.0309187	-0.984182
Fam21	1.0588	-0.130389	-0.92841
Themis3	0.936694	0.11642	-1.05311
Lrpprc	1.07907	-0.183583	-0.895489
Pdpk1	1.05504	-0.121105	-0.933932
Abca3	1.06278	-0.1404	-0.922381
Srbd1	0.979658	0.0395126	-1.01917
Axin1	0.928547	0.13016	-1.05871
Mllt1	0.964177	0.0681589	-1.03234
Anks1	1.06393	-0.14333	-0.920601
Cul2	0.995994	0.00796421	-1.00396
Mtpap	0.946885	0.0988824	-1.04577
Svil	1.04225	-0.0906769	-0.951573
Map4k3	1.04927	-0.10718	-0.942093
2700062C07Rik	1.07753	-0.179328	-0.898203
Wac	0.978738	0.0412484	-1.01999
Ccny	1.00399	-0.00803305	-0.995959
Esco1	0.941095	0.108896	-1.04999
Mib1	1.07591	-0.174902	-0.901011
Zfp871	1.05342	-0.117169	-0.936254
Kifc5b	0.971922	0.053971	-1.02589
Rnf138	1.07681	-0.177353	-0.899458
Dsc2	1.02526	-0.0525881	-0.972668
Brd2	0.913453	0.154995	-1.06845
Spata24	0.935824	0.117899	-1.05372
Hspa9	1.00494	-0.00994753	-0.994989
Etf1	0.984306	0.0306827	-1.01499
Cdc23	1.00415	-0.00836192	-0.995793
Stard4	1.01829	-0.0376379	-0.98065
Map3k2	0.9572	0.0807092	-1.03791
Myo7b	1.01143	-0.0232756	-0.988159
Prrc2a	1.06783	-0.153388	-0.914444
Npc1	0.969963	0.0575848	-1.02755
Nr3c1	0.953814	0.0867241	-1.04054
0610009O20Rik	0.907182	0.165089	-1.07227
Diaph1	1.06163	-0.137481	-0.924146
Dcp2	1.01375	-0.028102	-0.985653
Ankhd1	1.06244	-0.139524	-0.922911
Rbm27	1.04992	-0.108725	-0.941195
Hsd17b4	0.935367	0.118675	-1.05404
Mbd2	0.937024	0.115859	-1.05288
Smad4	1.0288	-0.0603231	-0.968473
Ptpn2	0.970329	0.0569118	-1.02724
Mbd1	0.988553	0.0225141	-1.01107
Csnk1a1	1.03779	-0.0804337	-0.957354
Nars	1.01689	-0.0346798	-0.982209
Fech	0.990719	0.0183098	-1.00903
Lmnb1	1.07458	-0.171288	-0.903293
Prrc1	0.940389	0.110109	-1.0505
Dctn4	1.00926	-0.0187764	-0.99048
Tcof1	0.96722	0.0626177	-1.02984
Tmx3	1.0712	-0.162236	-0.908963
Tle4	1.00813	-0.0164553	-0.991671
Timm21	1.06341	-0.141996	-0.921412
Fads2	1.02633	-0.054918	-0.971409
Fam111a	1.04988	-0.108641	-0.941244
Rfk	0.897845	0.17989	-1.07774
Carnmt1	0.991651	0.016493	-1.00814
Prpf19	1.02338	-0.0485176	-0.974858
Ddb1	1.01052	-0.0213898	-0.989134
Tmem2	1.01958	-0.0403779	-0.979199
Rtn3	0.937987	0.114217	-1.0522
Atl3	1.07197	-0.164288	-0.907683
Naa40	1.03618	-0.0767947	-0.959389
Cdca5	0.945551	0.101202	-1.04675
Rpp30	0.974003	0.0501107	-1.02411
Pcgf5	0.942154	0.107075	-1.04923
Tjp2	0.959207	0.0771202	-1.03633
Uhrf2	1.01152	-0.0234501	-0.988069
Ighmbp2	1.00048	-0.000959771	-0.99952
Sf3b2	1.03286	-0.0693242	-0.963534
Pip5k1b	0.905342	0.168028	-1.07337
Cbwd1	1.01385	-0.0282953	-0.985552
Cpt1a	1.03812	-0.081187	-0.956932
Ppp6r3	1.06251	-0.139704	-0.922802
Lrp5	1.02126	-0.0439775	-0.977286
Plcb3	0.936907	0.116059	-1.05297
Stip1	1.01458	-0.0298349	-0.984749
Shoc2	0.9925	0.0148343	-1.00733
Gpam	1.0614	-0.136907	-0.924493
Zdhhc6	0.989013	0.021624	-1.01064
Vti1a	0.977408	0.0437474	-1.02116
Cep55	1.02901	-0.0608018	-0.968212
Eif3a	1.05141	-0.112302	-0.939108
Prdx3	1.00274	-0.00550997	-0.997234
Tm9sf3	1.04974	-0.108296	-0.941444
Smndc1	0.910164	0.160305	-1.07047
Add3	1.07219	-0.164859	-0.907326
Maoa	0.915301	0.151995	-1.0673
Sfr1	0.998665	0.00266479	-1.00133
Dclre1a	1.05803	-0.128487	-0.929546
Nhlrc2	1.01715	-0.0352314	-0.981919
Ints4	1.07494	-0.172269	-0.902674
Alyref	0.938912	0.112637	-1.05155
Ogfod3	0.931096	0.125887	-1.05698
Wdr45b	0.945251	0.101723	-1.04697
Arih1	1.07278	-0.166457	-0.906326
Limd1	1.02061	-0.0425839	-0.978028
Fyco1	1.05578	-0.122937	-0.932848
Hsd17b10	1.07804	-0.180721	-0.897316
Flnb	1.07009	-0.159308	-0.910783
Prdx4	1.02923	-0.0612803	-0.967951
Ube3a	1.03649	-0.0774997	-0.958995
Kdm5c	0.996496	0.00697189	-1.00347
Cdk2	1.08021	-0.186743	-0.893465
Pa2g4	1.02253	-0.0466905	-0.975837
Smarcc2	0.961914	0.0722535	-1.03417
Rnf41	0.908839	0.162434	-1.07127
Atp5b	0.97056	0.0564855	-1.02705
R3hdm2	1.06175	-0.137794	-0.923958
Hdhd2	0.964212	0.0680949	-1.03231
Pias2	0.990486	0.0187631	-1.00925
Atp5a1	0.93784	0.114468	-1.05231
Nnt	0.928155	0.130814	-1.05897
Tubgcp2	1.06516	-0.146486	-0.918678
Psmd13	0.895219	0.184006	-1.07922
Ifitm3	1.06673	-0.150538	-0.916196
Apool	0.999546	0.00090652	-1.00045
Chm	1.08017	-0.186645	-0.893527
Tm9sf2	0.983592	0.0320464	-1.01564
Tnrc6c	1.06268	-0.140139	-0.922539
Tk1	1.04891	-0.106309	-0.942598
Cbx2	0.965952	0.0649312	-1.03088
Eif4a3	0.925784	0.134763	-1.06055
Copg2	1.06024	-0.133992	-0.926249
Mkln1	0.993438	0.0129965	-1.00643
Cct8	1.04139	-0.0886882	-0.952702
Usp16	0.91672	0.149685	-1.0664
Ccdc51	1.02276	-0.0472	-0.975564
Shisa5	1.00607	-0.0122555	-0.993816
Sec11a	0.896306	0.182305	-1.07861
Hadha	0.950963	0.0917507	-1.04271
Tyms	0.996926	0.00612078	-1.00305
Jade1	1.06114	-0.136251	-0.924888
D3Ertd751e	1.00691	-0.0139572	-0.992948
Exosc7	1.02036	-0.0420379	-0.978318
Itgb1	1.06335	-0.14184	-0.921507
Pard3	1.06081	-0.135416	-0.925392
Pdia4	0.943763	0.104298	-1.04806
Xiap	0.981744	0.0355641	-1.01731
Arl10	1.03773	-0.0802957	-0.957431
Lypla1	0.900892	0.17509	-1.07598
Rb1cc1	1.05398	-0.118512	-0.935463
Cops5	0.980285	0.0383278	-1.01861
Stau2	1.00804	-0.0162844	-0.991758
Rdh10	0.899958	0.176565	-1.07652
Tmem70	0.976205	0.0460027	-1.02221
Creb1	1.03527	-0.0747307	-0.960538
Ndufs1	1.05402	-0.118616	-0.935402
Hspd1	1.05268	-0.115377	-0.937307
Cps1	1.0671	-0.151479	-0.915618
Ica1l	1.02583	-0.0538453	-0.97199
Nop58	1.03892	-0.0830039	-0.955911
Als2	0.953289	0.0876509	-1.04094
Casp8	0.897413	0.180568	-1.07798
Cflar	0.95008	0.0933001	-1.04338
Nif3l1	0.990842	0.0180709	-1.00891
Orc2	1.0047	-0.00945993	-0.995236
Tex30	0.969439	0.0585498	-1.02799
Ptp4a1	0.976766	0.0449527	-1.02172
Map4k4	1.07283	-0.166574	-0.906253
Pdcl3	0.92201	0.141011	-1.06302
Gls	1.03591	-0.0761683	-0.959738
Mgat4a	0.953663	0.0869908	-1.04065
Unc50	0.953614	0.0870771	-1.04069
Tmem131	0.995394	0.00914936	-1.00454
Imp4	0.949955	0.0935202	-1.04347
Rhbdd1	1.02975	-0.0624322	-0.967321
Sdhaf4	0.959451	0.0766821	-1.03613
Agfg1	0.921331	0.14213	-1.06346
Ppm1f	1.00374	-0.00752351	-0.996217
Pecr	0.909065	0.162071	-1.07114
Atic	1.07993	-0.185964	-0.893964
Trip12	1.0266	-0.0555184	-0.971084
Itm2c	0.954185	0.0860665	-1.04025
Psmd1	1.04621	-0.0999182	-0.94629
Ncl	1.05625	-0.124074	-0.932173
Ptma	1.03359	-0.0709681	-0.962626
Farsb	1.02789	-0.0583423	-0.969552
Ppp1r7	0.967672	0.06179	-1.02946
2022-09-02	1.01573	-0.0322314	-0.983495
Bok	0.917483	0.14844	-1.06592
Atg4b	0.995764	0.00841793	-1.00418
Ing5	1.05107	-0.111482	-0.939588
Hdac4	1.0388	-0.082739	-0.95606
Tnfrsf11a	0.922543	0.140131	-1.06267
Actr3	0.931757	0.124775	-1.05653
Mcm6	1.05382	-0.118134	-0.935686
Dars	0.916546	0.149969	-1.06651
Cdc73	1.00742	-0.0150045	-0.992413
Tsn	1.01142	-0.0232472	-0.988174
Nifk	1.01094	-0.0222484	-0.98869
Nek7	0.964267	0.0679961	-1.03226
Nr5a2	0.918757	0.146356	-1.06511
Pfkfb2	1.06217	-0.13886	-0.923313
Csrp1	0.944283	0.103399	-1.04768
Nucks1	1.02758	-0.0576518	-0.969927
Rbbp5	1.05799	-0.12837	-0.929616
Pik3c2b	0.99782	0.00434515	-1.00217
Klhl12	1.07002	-0.159115	-0.910903
Adipor1	0.900394	0.175877	-1.07627
Xpr1	1.03244	-0.0683936	-0.964048
Lamc1	0.924987	0.136087	-1.06107
Rnf2	0.897478	0.180467	-1.07794
Coq8a	0.972287	0.0532953	-1.02558
Acbd3	0.970734	0.0561647	-1.0269
Desi2	1.05653	-0.124777	-0.931756
Trp53bp2	1.04326	-0.0930314	-0.950233
Nvl	1.05306	-0.116294	-0.936768
Fh1	1.00971	-0.0197203	-0.989994
Mptx1	1.06072	-0.135192	-0.925527
Copa	0.985107	0.0291478	-1.01426
Dcaf8	0.981576	0.0358822	-1.01746
Uck2	1.04256	-0.0913913	-0.951167
Mpzl1	1.0521	-0.113974	-0.93813
Kifap3	1.06315	-0.141337	-0.921812
Abl2	1.07696	-0.177756	-0.899202
Esrrg	1.07144	-0.162875	-0.908564
Eprs	1.0668	-0.150698	-0.916098
Iars2	1.07227	-0.165081	-0.907187
Nek2	1.0664	-0.149685	-0.91672
Irf6	1.00053	-0.00107045	-0.999464
Plxna2	1.03329	-0.0702826	-0.963005
Sephs1	1.01821	-0.0374761	-0.980735
Atf6	0.912953	0.155804	-1.06876
Uhmk1	1.01157	-0.0235535	-0.988015
Nuf2	1.01397	-0.0285511	-0.985419
Vamp4	0.992489	0.0148556	-1.00735
Dars2	1.07016	-0.159494	-0.910668
Stam	0.994289	0.0113264	-1.00562
Rabgap1l	0.938593	0.113184	-1.05178
Pter	1.0048	-0.00966319	-0.995133
Bmi1	0.963162	0.0699973	-1.03316
Dnajc1	1.04712	-0.102067	-0.945052
Ppp6c	1.02486	-0.0517325	-0.97313
Golga1	1.06198	-0.138384	-0.923601
Yme1l1	0.971791	0.0542124	-1.026
Pdss1	1.00839	-0.0170043	-0.991389
Zbtb43	0.92653	0.133523	-1.06005
Lrsam1	1.06561	-0.147634	-0.917976
Ttf1	1.05968	-0.132596	-0.927087
Ddx31	0.971765	0.0542602	-1.02603
Acvr1	1.04524	-0.0976521	-0.947592
Abl1	1.07002	-0.159119	-0.9109
Fubp3	1.07351	-0.168405	-0.905105
Gapvd1	1.0155	-0.0317659	-0.983739
Rab14	0.947923	0.0970746	-1.045
Gsn	1.00171	-0.00343299	-0.998279
Dab2ip	1.00812	-0.0164385	-0.991679
Rbm18	0.923397	0.13872	-1.06212
Gca	1.00118	-0.00236767	-0.998814
Ifih1	1.02195	-0.0454489	-0.976501
Psmd14	0.942056	0.107243	-1.0493
Strbp	1.07105	-0.161836	-0.909212
Wdr5	0.991063	0.0176415	-1.0087
Brd3	1.02108	-0.0435928	-0.977491
Pmpca	1.00079	-0.00158648	-0.999206
Baz2b	1.06358	-0.142439	-0.921143
Galnt3	1.04848	-0.10529	-0.943189
Nup35	1.03398	-0.0718339	-0.962146
Dusp19	0.962541	0.07112	-1.03366
Nckap1	1.01825	-0.0375632	-0.980689
Dnajc10	1.03171	-0.0667737	-0.96494
Ssfa2	1.04577	-0.0988942	-0.946879
Ube2e3	1.05798	-0.128345	-0.929631
Hat1	0.996524	0.00691553	-1.00344
Stk39	1.07419	-0.170236	-0.903955
Cers6	0.977076	0.0443717	-1.02145
Ssrp1	1.04115	-0.0881299	-0.953018
Clp1	0.946317	0.0998718	-1.04619
Zc3h15	0.96135	0.0732703	-1.03462
Atf2	1.04817	-0.104561	-0.943611
Ola1	0.993497	0.0128813	-1.00638
Itga6	1.06741	-0.152296	-0.915116
Katnbl1	0.970885	0.0558857	-1.02677
Lin7c	0.971035	0.0556089	-1.02664
Dnajc24	0.907568	0.164472	-1.07204
Eif3m	0.980529	0.0378668	-1.0184
Fbxo3	1.0796	-0.18505	-0.89455
Caprin1	1.05379	-0.118068	-0.935725
Trim44	1.06786	-0.153463	-0.914398
Api5	1.01321	-0.0269757	-0.986239
Hsd17b12	0.897518	0.180404	-1.07792
Ext2	1.0481	-0.104387	-0.943712
Dut	1.00255	-0.00512573	-0.997427
Cops2	0.962805	0.0706427	-1.03345
Arhgap1	1.02425	-0.0503964	-0.973849
Pdia3	0.946858	0.0989299	-1.04579
Tubgcp4	1.04023	-0.0860126	-0.954216
Slx4ip	0.969778	0.0579261	-1.0277
Haus2	1.06507	-0.146251	-0.918821
Snap23	0.934961	0.119363	-1.05432
Zfp106	0.964449	0.0676656	-1.03211
Rtf1	1.0721	-0.164641	-0.907463
Ndufaf1	1.01939	-0.0399832	-0.979409
Nusap1	1.06247	-0.139617	-0.922855
Cdc25b	1.06266	-0.140096	-0.922565
Smox	0.944211	0.103525	-1.04774
Pcna	0.967602	0.0619185	-1.02952
Fam98b	0.984532	0.0302504	-1.01478
Chgb	1.02504	-0.052117	-0.972922
Mcm8	1.05615	-0.123825	-0.932321
Crls1	0.930688	0.126572	-1.05726
Bmp2	0.906005	0.16697	-1.07298
Usp8	1.02901	-0.0607882	-0.968219
Trpm7	1.07998	-0.186096	-0.89388
Sppl2a	0.974531	0.0491278	-1.02366
Bcl2l11	0.97186	0.0540849	-1.02594
Snrpb	0.990422	0.0188892	-1.00931
Idh3b	1.00264	-0.00530981	-0.997335
Snx5	1.03453	-0.0730593	-0.961467
Mgme1	1.07403	-0.169804	-0.904227
Rbbp9	1.0776	-0.179517	-0.898083
Sec23b	0.959863	0.0759435	-1.03581
Dtd1	0.936378	0.116958	-1.05334
Nsfl1c	0.969729	0.0580167	-1.02775
Fam110a	0.987018	0.0254777	-1.0125
Tpx2	1.0075	-0.0151774	-0.992325
Kif3b	1.04189	-0.0898397	-0.952049
Mapre1	1.01537	-0.0314823	-0.983887
Fam210b	0.972535	0.0528346	-1.02537
Aurka	1.03006	-0.0630994	-0.966956
Tpd52	0.937924	0.114325	-1.05225
Pag1	1.00645	-0.0130251	-0.993424
Pck1	1.0185	-0.0380984	-0.980406
Chmp4c	0.986619	0.0262459	-1.01286
E2f5	1.02618	-0.0546067	-0.971578
Car13	0.943261	0.105166	-1.04843
Psma7	1.00931	-0.0188876	-0.990422
Gid8	1.02297	-0.0476457	-0.975325
Pcmtd2	0.997472	0.00503682	-1.00251
Ahcy	1.01003	-0.0203815	-0.989653
Itch	1.02261	-0.0468747	-0.975738
Armc1	0.896151	0.182547	-1.0787
Mtfr1	0.944209	0.103527	-1.04774
Nfs1	1.03184	-0.067045	-0.96479
Tbl1xr1	0.969215	0.0589619	-1.02818
Dsn1	1.03855	-0.0821634	-0.956384
Samhd1	0.963581	0.0692398	-1.03282
Rbl1	0.95899	0.0775091	-1.0365
Rpn2	0.927092	0.132588	-1.05968
Ctnnbl1	0.98058	0.0377702	-1.01835
Tti1	1.01166	-0.0237427	-0.987917
Rprd1b	1.00218	-0.00436501	-0.99781
Ralgapb	1.02145	-0.0443782	-0.977072
Fam83d	1.05497	-0.120932	-0.934035
Skil	0.92388	0.137922	-1.0618
Zmat3	0.98609	0.0272619	-1.01335
Actl6a	0.985343	0.0286971	-1.01404
Ttc14	1.03473	-0.0735097	-0.961217
Ncoa3	1.01115	-0.022691	-0.988461
Fxr1	1.02679	-0.0559206	-0.970866
Tnik	0.9215	0.141852	-1.06335
Pld1	0.943491	0.104768	-1.04826
Dcun1d1	0.926655	0.133315	-1.05997
Mccc1	1.06928	-0.157171	-0.912108
Acad9	1.06064	-0.135003	-0.92564
Anxa5	1.07818	-0.181111	-0.897068
Ccna2	1.02495	-0.051917	-0.97303
Spata5	1.0212	-0.0438504	-0.977353
Cog6	1.04373	-0.0941158	-0.949615
Exosc8	1.01782	-0.0366509	-0.981171
P2ry1	0.945126	0.101939	-1.04707
Dhx36	1.07358	-0.168581	-0.904995
Gfm1	1.04866	-0.105731	-0.942933
Kpna4	0.922242	0.140629	-1.06287
Sis	0.968856	0.0596206	-1.02848
Tm4sf4	0.898888	0.17825	-1.07714
Ppid	1.06719	-0.151707	-0.915478
Tsc22d2	1.05046	-0.110014	-0.940444
Etfdh	0.949497	0.0943223	-1.04382
Slc33a1	0.92444	0.136994	-1.06143
Gmps	1.07698	-0.177813	-0.899166
Ssr3	0.924911	0.136214	-1.06112
Pdcd10	0.960748	0.0743527	-1.0351
Sike1	1.0536	-0.117607	-0.935996
Ptgfrn	0.978384	0.0419139	-1.0203
Gdap2	0.921255	0.142255	-1.06351
Stxbp3	0.987058	0.0253998	-1.01246
Gpsm2	1.00927	-0.0188086	-0.990463
Clcc1	0.896614	0.181822	-1.07844
Dram2	0.953841	0.0866761	-1.04052
Ddx20	1.00183	-0.00366727	-0.998161
Tmem144	1.01307	-0.0266642	-0.986401
Slc35a3	1.05829	-0.129125	-0.929165
Larp7	0.962127	0.0718681	-1.034
Prss12	1.04337	-0.0932647	-0.9501
Rnpc3	1.036	-0.0763843	-0.959617
Plrg1	1.0593	-0.13165	-0.927655
Pla2g12a	1.02633	-0.0549283	-0.971404
Snx7	0.994529	0.0108541	-1.00538
Gar1	0.923514	0.138527	-1.06204
Ppa2	0.973055	0.0518704	-1.02493
Ints12	1.01144	-0.0232847	-0.988154
Gstcd	1.0496	-0.107965	-0.941637
Pitx2	0.942519	0.106445	-1.04896
Aimp1	0.9697	0.0580701	-1.02777
Papss1	0.996976	0.00601991	-1.003
Cks1b	1.05851	-0.129672	-0.928838
Ash1l	1.04588	-0.0991417	-0.946736
Lmna	0.946081	0.100281	-1.04636
Apoa1bp	0.926565	0.133466	-1.06003
Lrba	1.02533	-0.0527442	-0.972584
Rps3a1	0.972859	0.0522349	-1.02509
Gatb	1.0322	-0.0678579	-0.964343
Rnf115	0.927119	0.132543	-1.05966
Rprd2	1.05543	-0.122063	-0.933365
Mettl14	1.05593	-0.123286	-0.932641
Pip5k1a	0.939014	0.112463	-1.05148
Tmem56	0.907347	0.164825	-1.07217
Snx27	1.05559	-0.122451	-0.933136
Mrpl9	0.934758	0.119708	-1.05447
Oaz3	0.993212	0.0134399	-1.00665
Eif4e	0.937719	0.114675	-1.05239
Nfkb1	1.06601	-0.14867	-0.917342
Cisd2	0.965805	0.0651987	-1.031
Zranb2	0.946244	0.0999979	-1.04624
Bcl10	0.9548	0.0849765	-1.03978
Ddah1	0.947056	0.0985851	-1.04564
Asph	1.05088	-0.111023	-0.939856
Cdh17	0.934734	0.119748	-1.05448
Tmem55a	0.987995	0.0235917	-1.01159
Nbn	1.03197	-0.067346	-0.964625
Cpne3	1.03791	-0.0807027	-0.957203
Pnisr	1.047	-0.101777	-0.945219
Sdcbp	0.934338	0.120419	-1.05476
Ccnc	0.902364	0.17276	-1.07512
Clca1	1.04267	-0.0916412	-0.951025
Clca3a2	1.06316	-0.141358	-0.921799
Lmo4	0.977267	0.0440135	-1.02128
Gtf2b	1.05611	-0.123739	-0.932372
Pdlim5	1.05119	-0.111768	-0.93942
Rngtt	1.01583	-0.0324582	-0.983376
Rragd	0.957794	0.0796489	-1.03744
Casp8ap2	1.05667	-0.125116	-0.931555
Rars2	1.06462	-0.145094	-0.919527
3110043O21Rik	0.956785	0.0814484	-1.03823
Rnf20	1.03679	-0.0781685	-0.958622
Ncbp1	1.03459	-0.0731939	-0.961392
Hemgn	1.02344	-0.0486564	-0.974784
Nans	0.903837	0.170423	-1.07426
Erp44	0.945392	0.101477	-1.04687
Ptbp3	1.06902	-0.156488	-0.91253
Hsdl2	0.903798	0.170485	-1.07428
Zdhhc21	0.989069	0.0215148	-1.01058
Aco1	0.978759	0.0412081	-1.01997
Smu1	1.00942	-0.0191206	-0.990303
Slc44a1	1.06713	-0.151551	-0.915574
Fktn	1.01279	-0.026087	-0.986701
Tmem38b	1.00424	-0.00854166	-0.995702
Rad23b	0.979507	0.0397971	-1.0193
Nol6	1.06384	-0.143107	-0.920737
Epb41l4b	0.906396	0.166346	-1.07274
Dcaf12	0.908062	0.163681	-1.07174
Stoml2	1.02328	-0.0483124	-0.974968
Tln1	1.00401	-0.0080773	-0.995937
Gba2	1.04616	-0.0997944	-0.946361
Gne	1.00581	-0.0117181	-0.994089
Snapc3	0.90717	0.165109	-1.07228
Psip1	1.05948	-0.132083	-0.927395
Mllt3	1.01268	-0.0258611	-0.986819
Usp24	1.06391	-0.143264	-0.920641
Prkaa2	1.06765	-0.152907	-0.91474
Mier1	0.998048	0.00389322	-1.00194
Jak1	1.0129	-0.0263261	-0.986577
Atg4c	0.930157	0.127463	-1.05762
Eps15	1.05163	-0.112838	-0.938795
Rnf11	0.990244	0.0192345	-1.00948
Btf3l4	0.997071	0.00583155	-1.0029
Hook1	1.05574	-0.12282	-0.932917
Plaa	1.0295	-0.0618704	-0.967628
Caap1	1.0377	-0.0802313	-0.957468
Magoh	1.07501	-0.172457	-0.902556
Ndc1	1.03946	-0.0842403	-0.955215
Lrrc42	0.960052	0.0756051	-1.03566
Tceanc2	1.01481	-0.0303058	-0.984503
Dyrk2	0.97292	0.0521209	-1.02504
Ctps	1.04375	-0.0941682	-0.949585
Ybx1	0.938421	0.113477	-1.0519
Rragc	1.0001	-0.000195492	-0.999902
Mycbp	1.06899	-0.156423	-0.912571
Ppt1	1.06709	-0.151466	-0.915627
Ephb2	1.02038	-0.0420963	-0.978287
Tceb3	0.952552	0.0889521	-1.0415
Pnrc2	0.994999	0.00992741	-1.00493
Srsf10	1.03072	-0.0645623	-0.966154
Prdx1	0.919113	0.145773	-1.06489
Nasp	1.02453	-0.051003	-0.973523
Ipp	1.06047	-0.134566	-0.925903
Pomgnt1	0.901834	0.1736	-1.07543
Lrrc41	1.02617	-0.0545856	-0.971589
Atpaf1	1.01831	-0.0376938	-0.98062
Ebna1bp2	0.941338	0.108478	-1.04982
Ddost	0.996877	0.0062171	-1.00309
Hp1bp3	1.06286	-0.140608	-0.922254
Ptpn12	0.92141	0.141999	-1.06341
Khdrbs1	1.04559	-0.0984566	-0.94713
Zfp362	1.00064	-0.00127398	-0.999362
Hdac1	1.02698	-0.0563319	-0.970643
Nipal3	1.01576	-0.0322984	-0.98346
Sfpq	1.0694	-0.157491	-0.91191
Stmn1	1.01839	-0.0378486	-0.980538
Psmb2	0.922907	0.13953	-1.06244
Wasf2	1.0127	-0.025908	-0.986794
Cdca8	1.01417	-0.0289717	-0.985199
Rpa2	1.07359	-0.168613	-0.904975
Eya3	0.941892	0.107525	-1.04942
Inpp5b	0.992529	0.0147784	-1.00731
Rcc1	0.901957	0.173405	-1.07536
Sf3a3	1.00445	-0.00896854	-0.995486
Fbxo42	0.926515	0.133548	-1.06006
Psmc2	0.942566	0.106365	-1.04893
Rheb	0.994857	0.0102075	-1.00506
Nol9	0.966086	0.0646873	-1.03077
Abcf2	0.969805	0.0578769	-1.02768
Dffa	1.01463	-0.0299226	-0.984703
Casz1	0.94943	0.09444	-1.04387
Masp2	0.981227	0.0365435	-1.01777
Lzic	0.9317	0.12487	-1.05657
Mtor	1.04625	-0.100018	-0.946232
Rbp7	0.965223	0.0662579	-1.03148
Orc5	1.05565	-0.122604	-0.933045
Dnajc2	1.01423	-0.0290848	-0.98514
Pmpcb	1.00051	-0.0010169	-0.999491
Cpsf3l	0.940258	0.110334	-1.05059
Atad3a	1.04397	-0.0946814	-0.949292
Ski	0.907132	0.16517	-1.0723
Cd38	1.03444	-0.0728772	-0.961568
Lrpap1	1.07788	-0.180293	-0.897589
Htt	0.997301	0.00537569	-1.00268
Rnf4	0.98372	0.0318021	-1.01552
Nelfa	0.986462	0.0265482	-1.01301
Rab28	0.929294	0.128909	-1.0582
Dnajb6	0.913499	0.15492	-1.06842
Fosl2	1.00758	-0.015339	-0.992242
Slc4a1ap	1.04644	-0.100467	-0.945974
Ppargc1a	0.93325	0.122259	-1.05551
Pgm1	1.00868	-0.0176016	-0.991083
Tbc1d1	1.04793	-0.103989	-0.943942
Cenpa	0.998011	0.0039657	-1.00198
Klf3	0.96771	0.06172	-1.02943
Fam114a1	0.941222	0.108679	-1.0499
Sel1l3	0.960089	0.0755372	-1.03563
Rfc1	1.04865	-0.105686	-0.942959
Tbc1d14	0.951383	0.0910125	-1.0424
Pds5a	1.05877	-0.13033	-0.928445
Ube2k	0.990587	0.0185672	-1.00915
Apbb2	1.05627	-0.124121	-0.932145
Fip1l1	0.956558	0.0818533	-1.03841
Chic2	0.948411	0.0962221	-1.04463
Clock	0.952051	0.0898357	-1.04189
Ppat	1.07649	-0.176476	-0.900014
Polr2b	1.0781	-0.180897	-0.897204
Pigg	1.07185	-0.163971	-0.907881
Dr1	0.997739	0.00450642	-1.00225
Mtf2	1.02745	-0.0573695	-0.97008
Sult1d1	1.0127	-0.0258937	-0.986802
Cdc7	1.05292	-0.115937	-0.936978
Bmp3	1.0711	-0.161967	-0.90913
Antxr2	1.01642	-0.0336917	-0.982728
Dck	1.05282	-0.115711	-0.937111
Shroom3	1.01734	-0.0356339	-0.981707
Eif2b1	0.966868	0.0632597	-1.03013
Tmed2	0.922055	0.140937	-1.06299
G3bp2	0.952778	0.0885534	-1.04133
Sdad1	0.971192	0.0553198	-1.02651
Slc15a4	1.01114	-0.0226623	-0.988476
Scarb2	0.971881	0.054047	-1.02593
Ran	0.909049	0.162097	-1.07115
Gbas	1.03022	-0.0634714	-0.966752
Diablo	1.05289	-0.115882	-0.93701
Vps33a	0.978744	0.0412356	-1.01998
Cct6a	1.00545	-0.0109937	-0.994458
Fam168a	0.958438	0.078498	-1.03694
Gpn3	0.900878	0.175112	-1.07599
Anapc7	0.998463	0.00306692	-1.00153
Atp2a2	1.01015	-0.0206119	-0.989535
Anapc5	1.04251	-0.091277	-0.951232
Dhx37	1.01379	-0.0281738	-0.985615
Pgam5	1.03314	-0.0699644	-0.96318
Ankle2	1.03124	-0.0657157	-0.965521
Golga3	0.975974	0.0464337	-1.02241
Ep400	1.0575	-0.127153	-0.930342
Tes	0.993331	0.0132076	-1.00654
Mad1l1	1.0753	-0.173225	-0.902071
Tmem168	1.00363	-0.007303	-0.996328
Mmab	0.96808	0.0610437	-1.02912
Rbm19	1.04818	-0.104576	-0.943602
Ankrd61	1.06772	-0.153087	-0.914629
Aimp2	1.01744	-0.0358361	-0.9816
Eif2ak1	0.978787	0.0411551	-1.01994
Phf14	1.06174	-0.137768	-0.923973
Rnf6	1.04214	-0.0904111	-0.951724
Cdk8	0.965529	0.065701	-1.03123
Usp12	0.958173	0.0789707	-1.03714
N4bp2l2	1.02691	-0.0561963	-0.970717
Hsph1	0.964815	0.0669998	-1.03182
Tfpi2	0.998013	0.00396287	-1.00198
Ing3	1.06653	-0.150007	-0.916523
Wasl	0.983302	0.0325984	-1.0159
Cul1	0.92794	0.131173	-1.05911
Cux1	1.04975	-0.108329	-0.941425
Ephb4	1.03086	-0.064872	-0.965985
Zkscan1	1.00606	-0.0122221	-0.993833
Tpk1	0.934413	0.120292	-1.0547
Pon3	1.04904	-0.106616	-0.94242
Calu	0.904191	0.16986	-1.07405
Ahcyl2	0.966228	0.0644281	-1.03066
Klhdc10	0.929123	0.129196	-1.05832
Hibadh	0.978693	0.0413329	-1.02003
Gars	1.04942	-0.107534	-0.941887
Fkbp9	1.04862	-0.105634	-0.94299
Avl9	0.972712	0.0525065	-1.02522
Abcg2	0.905238	0.168193	-1.07343
Tmem176b	1.07243	-0.165525	-0.90691
Aoc1	0.978637	0.0414385	-1.02008
Zc3hav1	0.984721	0.0298875	-1.01461
Mtpn	0.961277	0.0734018	-1.03468
Slc23a4	1.06599	-0.148604	-0.917382
Casp2	1.07788	-0.180285	-0.897594
Smarcad1	1.00706	-0.0142723	-0.992787
Rab19	0.985529	0.028339	-1.01387
Slc37a3	1.0444	-0.0956819	-0.94872
Gfpt1	1.03447	-0.0729298	-0.961539
Anxa4	0.974529	0.0491307	-1.02366
Pcyox1	1.02564	-0.053411	-0.972224
Dusp11	1.07793	-0.180424	-0.897505
Cct7	1.01297	-0.0264673	-0.986504
Reg3g	1.06083	-0.135481	-0.925353
1700003E16Rik	0.907151	0.165139	-1.07229
Mogs	0.920789	0.143022	-1.06381
Tmf1	0.949061	0.0950847	-1.04415
Ruvbl1	1.02224	-0.0460816	-0.976163
Xpc	0.979089	0.0405853	-1.01967
Sumf1	0.99697	0.00603188	-1.003
Arl8b	0.933964	0.121052	-1.05502
Cops7a	1.00345	-0.00694407	-0.99651
Magohb	0.985392	0.0286018	-1.01399
Ybx3	0.931109	0.125865	-1.05697
Etv6	1.07295	-0.166905	-0.906046
Lrp6	1.02968	-0.0622639	-0.967413
Dusp16	1.04193	-0.0899421	-0.951991
Fam234b	1.04216	-0.0904714	-0.95169
Emp1	0.914354	0.153534	-1.06789
Plbd1	1.01279	-0.0260879	-0.986701
Wbp11	1.06986	-0.158696	-0.911163
Aebp2	1.02022	-0.0417571	-0.978467
Golt1b	0.987725	0.0241143	-1.01184
Thumpd3	1.07077	-0.161109	-0.909664
Kras	0.923162	0.13911	-1.06227
Etnk1	0.973148	0.0516989	-1.02485
Dennd5b	0.9821	0.0348866	-1.01699
Rad51ap1	1.0284	-0.0594618	-0.968942
Uri1	1.0102	-0.0207311	-0.989473
Cyfip1	0.97135	0.0550275	-1.02638
Gas2	1.01908	-0.0393155	-0.979762
Mphosph10	1.05541	-0.122015	-0.933394
Iqgap1	1.07599	-0.175106	-0.900882
Mef2a	0.994143	0.0116128	-1.00576
Ctsc	1.07416	-0.170142	-0.904014
Aen	1.02615	-0.0545337	-0.971617
Mrpl46	0.954322	0.0858239	-1.04015
Ccdc90b	0.957254	0.0806131	-1.03787
Ndufc2	1.01495	-0.0305932	-0.984352
Arl6ip1	0.945024	0.102116	-1.04714
Smg1	1.048	-0.104152	-0.943848
Pik3c2a	0.99283	0.0141886	-1.00702
Ipo5	1.0608	-0.135389	-0.925408
1110004F10Rik	1.0015	-0.00301579	-0.998489
Fchsd2	0.950705	0.0922045	-1.04291
Lipt2	1.05742	-0.126974	-0.930449
Eif3c	1.03477	-0.0736005	-0.961166
Nsmce1	0.906575	0.166061	-1.07264
Prkrir	1.07007	-0.159244	-0.910823
Copb1	1.01655	-0.0339725	-0.982581
Parva	1.03758	-0.0799542	-0.957623
Lyve1	1.06972	-0.158338	-0.911385
Rnf141	0.98673	0.0260321	-1.01276
Nomo1	1.00301	-0.00605671	-0.996958
Ate1	0.941456	0.108275	-1.04973
Acadsb	1.05422	-0.119114	-0.935108
Ubfd1	0.958844	0.0777706	-1.03661
Polr3e	0.969518	0.0584037	-1.02792
Uqcrc2	0.983493	0.0322354	-1.01573
Rrp8	0.946475	0.0995966	-1.04607
Tmem159	0.90558	0.167648	-1.07323
Oat	1.012	-0.0244425	-0.987555
Thumpd1	1.06332	-0.14176	-0.921555
Fam53b	0.924952	0.136146	-1.0611
Ctbp2	1.05932	-0.131694	-0.927628
Knop1	1.04547	-0.0981723	-0.947293
Dhx32	1.07963	-0.18514	-0.894492
Stim1	0.976438	0.0455655	-1.022
Pgap2	1.04427	-0.0953834	-0.948891
Mki67	1.0447	-0.0963872	-0.948316
Atp6ap2	1.00295	-0.0059205	-0.997027
Usp9x	1.08029	-0.186962	-0.893324
Swap70	1.06618	-0.149097	-0.917081
Glrx3	0.935842	0.117868	-1.05371
Cttn	0.926103	0.134234	-1.06034
Elf4	0.943583	0.104609	-1.04819
Rbmx2	0.974218	0.0497099	-1.02393
Gpc4	0.90599	0.166995	-1.07298
Rbmx	1.03232	-0.0681264	-0.964195
Plp2	1.02924	-0.0613111	-0.967934
Wdr13	1.00639	-0.0129054	-0.993485
Rbm3	1.0484	-0.105111	-0.943293
Otc	1.06844	-0.154988	-0.913457
Dynlt3	1.01496	-0.0306337	-0.984331
Heph	0.936757	0.116314	-1.05307
Efnb1	0.987369	0.0248013	-1.01217
Igbp1	0.906169	0.166708	-1.07288
Pbdc1	0.972986	0.0519981	-1.02498
Hmgn5	1.04922	-0.107055	-0.942165
Sh3bgrl	1.00884	-0.0179207	-0.990919
Cstf2	1.0249	-0.0518154	-0.973085
Gla	1.04586	-0.0991065	-0.946757
Acsl4	1.0171	-0.0351249	-0.981975
Pdha1	1.01803	-0.0370859	-0.980941
Nono	1.0401	-0.0857223	-0.954379
Taf1	1.01889	-0.0389164	-0.979974
Rps4x	0.919875	0.144523	-1.0644
Mtm1	1.07526	-0.173115	-0.90214
Cetn2	1.0254	-0.052893	-0.972504
Rbbp7	1.07408	-0.169946	-0.904137
Msl3	1.01238	-0.025237	-0.987143
Hcfc1	1.04121	-0.0882725	-0.952937
Irak1	1.07335	-0.167968	-0.905379
Dkc1	1.02972	-0.0623559	-0.967363
Morf4l2	0.924533	0.136841	-1.06137
Psmd10	0.930384	0.127082	-1.05747
Prps1	0.930071	0.127608	-1.05768
Rnf128	0.982382	0.0343507	-1.01673
Cul4a	1.01463	-0.0299259	-0.984701
Agpat5	1.03603	-0.0764368	-0.959588
Erlin2	0.99608	0.0077947	-1.00387
Rab11fip1	0.945492	0.101304	-1.0468
Arhgef7	1.03327	-0.0702421	-0.963027
Leprotl1	1.01153	-0.0234833	-0.988052
Tnks	1.03938	-0.0840659	-0.955313
Mrps31	1.00331	-0.00664645	-0.99666
Kat6a	1.07989	-0.185859	-0.894032
Gins4	1.02537	-0.0528413	-0.972532
Adam9	0.992989	0.0138778	-1.00687
Plekha2	0.94858	0.0959274	-1.04451
Dctd	0.900959	0.174984	-1.07594
Rwdd4a	1.03783	-0.0805333	-0.957298
Ash2l	0.952399	0.0892225	-1.04162
Wrn	1.02232	-0.0462363	-0.97608
Gtf2e2	1.00288	-0.00578248	-0.997096
Asah1	0.981906	0.0352559	-1.01716
Cnot7	1.00553	-0.0111579	-0.994374
Klhl2	0.980917	0.0371318	-1.01805
Galnt7	1.02136	-0.044187	-0.977174
Hpgd	0.945378	0.101502	-1.04688
Isx	0.917726	0.148042	-1.06577
Irf2	0.981729	0.0355918	-1.01732
Cfap97	0.988534	0.0225502	-1.01108
Ufsp2	0.988312	0.0229807	-1.01129
Tlr3	0.920002	0.144315	-1.06432
Sh3rf1	1.00291	-0.00585262	-0.997061
N4bp1	0.953936	0.0865081	-1.04044
Heatr3	1.01874	-0.038604	-0.980139
Brd7	0.955497	0.0837405	-1.03924
Rbl2	1.06863	-0.155462	-0.913164
Eif2ak3	1.03371	-0.0712293	-0.962481
Got2	0.916151	0.150612	-1.06676
Smad1	1.06141	-0.136935	-0.924476
Lsm6	0.962315	0.0715285	-1.03384
Tnpo2	1.03051	-0.0640983	-0.966409
Vps35	1.00148	-0.00296372	-0.998515
Orc6	0.947984	0.0969676	-1.04495
Dnaja2	0.960599	0.0746214	-1.03522
Itfg1	1.01174	-0.0238992	-0.987836
Gab1	1.06269	-0.140163	-0.922524
Smarca5	1.04619	-0.0998692	-0.946318
Ap1g1	0.984363	0.0305727	-1.01494
Nudt21	1.02805	-0.0586795	-0.969368
Pllp	0.993275	0.0133175	-1.00659
Adgrg1	1.05835	-0.129262	-0.929083
Cfap20	0.926428	0.133694	-1.06012
Tpm4	0.991758	0.0162856	-1.00804
Map1lc3b	0.925016	0.136039	-1.06106
Usp10	1.0194	-0.0400032	-0.979398
Mbtps1	1.05195	-0.113601	-0.938348
BC021891	0.972125	0.0535941	-1.02572
Ints10	1.06728	-0.151945	-0.915332
Dctn1	1.06635	-0.149542	-0.916808
Ces2g	1.05099	-0.111279	-0.939706
Cbfb	1.04029	-0.0861542	-0.954136
Nfatc3	0.981712	0.0356245	-1.01734
Slc7a6	1.07187	-0.164013	-0.907855
Smpd3	1.04248	-0.0912169	-0.951266
Vps4a	0.985239	0.0288962	-1.01413
Tmed6	1.05028	-0.109599	-0.940686
Cep57	1.01731	-0.0355682	-0.981741
Mre11a	1.0576	-0.127409	-0.930189
Ankrd49	0.928602	0.130067	-1.05867
Kars	1.04036	-0.0863204	-0.954042
2810004N23Rik	1.01574	-0.0322507	-0.983485
Gnpat	0.997789	0.00440672	-1.0022
Sprtn	0.985041	0.0292752	-1.01432
Vps26b	0.94609	0.100266	-1.04636
Aplp2	1.06386	-0.14316	-0.920705
Nectin1	0.922944	0.139469	-1.06241
Cul5	1.0221	-0.0457681	-0.97633
Barx2	1.02258	-0.0468138	-0.975771
Srpr	0.995519	0.00890283	-1.00442
Rpusd4	0.957691	0.079833	-1.03752
Acat1	1.02213	-0.045834	-0.976295
Ppp2r1b	1.03046	-0.0640044	-0.96646
Mpzl2	1.06974	-0.158377	-0.91136
Arcn1	0.933114	0.122488	-1.0556
Ddx6	1.03633	-0.0771236	-0.959205
Pus3	0.915636	0.15145	-1.06709
Stt3a	1.01177	-0.0239622	-0.987804
Dpagt1	1.03613	-0.0766696	-0.959458
Smarca4	1.04942	-0.107524	-0.941893
Polr2m	0.943351	0.105011	-1.04836
Ccnb2	1.07761	-0.179549	-0.898062
Myo1e	0.947204	0.0983267	-1.04553
Gcnt3	1.01231	-0.025096	-0.987216
Fem1b	1.04193	-0.0899391	-0.951992
Anp32a	0.931106	0.125871	-1.05698
Glce	1.07088	-0.161399	-0.909484
Fam46a	1.03879	-0.0827177	-0.956072
Idh3a	0.937172	0.115607	-1.05278
Tle3	1.07569	-0.174304	-0.901389
Ireb2	0.99732	0.00533871	-1.00266
1700017B05Rik	1.01289	-0.026298	-0.986592
Etfa	0.91626	0.150434	-1.06669
Tmem30a	0.964923	0.0668037	-1.03173
Nptn	0.934233	0.120597	-1.05483
Neo1	0.915029	0.152437	-1.06747
Elovl5	1.04936	-0.10739	-0.941971
Lrrc1	0.89663	0.181797	-1.07843
Fam83b	1.03889	-0.0829454	-0.955944
Ctsh	0.989613	0.0204608	-1.01007
Dapk2	0.906133	0.166766	-1.0729
Snx1	1.05333	-0.116934	-0.936392
Dpp8	1.01321	-0.0269746	-0.98624
Zwilch	1.0264	-0.0550818	-0.971321
Smad3	0.977081	0.044361	-1.02144
Rasa2	0.994472	0.0109663	-1.00544
Syncrip	1.07212	-0.16469	-0.907431
Cmtm6	0.921858	0.141261	-1.06312
Dync1li1	1.01296	-0.0264463	-0.986515
Stt3b	1.01044	-0.0212233	-0.989219
Slc25a36	1.07207	-0.164565	-0.90751
Faim	0.928317	0.130543	-1.05886
Armc8	0.967405	0.0622796	-1.02968
Nck1	0.909571	0.161259	-1.07083
Map4	1.00599	-0.0120838	-0.993903
Smarcc1	1.06568	-0.147809	-0.917869
Scap	1.03368	-0.0711622	-0.962518
Mlh1	1.07633	-0.176048	-0.900285
Trib1	0.971286	0.0551464	-1.02643
Pdcd6ip	0.918013	0.147574	-1.06559
Nktr	0.962517	0.0711642	-1.03368
Vipr1	0.928271	0.130621	-1.05889
Ryk	1.02645	-0.0551871	-0.971264
1110059G10Rik	0.992037	0.0157411	-1.00778
Dnajc13	1.02889	-0.0605354	-0.968357
Acpp	1.07761	-0.179553	-0.89806
Mrpl3	1.05475	-0.120392	-0.934354
Atp2c1	1.02732	-0.0570827	-0.970236
Pik3r4	1.02551	-0.0531378	-0.972372
Prkar2a	0.916133	0.150641	-1.06677
Qars	1.05289	-0.115864	-0.937021
Nicn1	1.03349	-0.0707429	-0.96275
Amt	0.994566	0.0107817	-1.00535
Eml4	1.04059	-0.0868546	-0.95374
Crebl2	1.02245	-0.0465135	-0.975932
Pon2	0.918026	0.147551	-1.06558
Malt1	1.07607	-0.175334	-0.900738
Mier3	0.981733	0.0355845	-1.01732
Gpbp1	1.02502	-0.0520846	-0.97294
Gtf3c1	1.0047	-0.00947724	-0.995228
Troap	1.01308	-0.0266906	-0.986388
Pdxk	0.928299	0.130574	-1.05887
Cdv3	0.924024	0.137683	-1.06171
Cyp2c38	0.903524	0.17092	-1.07444
Pwp2	0.979517	0.0397794	-1.0193
Fbxw8	1.01084	-0.0220377	-0.988799
Psmf1	0.929263	0.128961	-1.05822
Cyb5r4	0.943552	0.104663	-1.04821
Acsl3	1.06414	-0.143856	-0.920281
Rangrf	1.00473	-0.00953085	-0.995201
Slc16a1	0.980609	0.0377142	-1.01832
Atg12	0.912261	0.156923	-1.06918
Hspa13	0.912022	0.157309	-1.06933
Nup93	1.04282	-0.0920071	-0.950817
Foxj3	1.03578	-0.0758814	-0.959898
Ogfod1	0.963745	0.0689425	-1.03269
C330027C09Rik	1.06648	-0.149886	-0.916597
Eif3l	0.969608	0.0582384	-1.02785
Pygb	1.04662	-0.100883	-0.945735
Lmo7	1.07589	-0.174849	-0.901044
Entpd6	0.903971	0.170211	-1.07418
Senp1	1.06522	-0.146629	-0.91859
Apmap	1.06208	-0.138623	-0.923456
Cdc14b	0.957485	0.0802009	-1.03769
Atg9a	0.91005	0.160489	-1.07054
Atp1a1	0.922683	0.139901	-1.06258
Tmed7	0.905188	0.168273	-1.07346
Mzt1	0.899882	0.176684	-1.07657
Scaf11	0.963701	0.069021	-1.03272
Slc35a4	0.947205	0.0983265	-1.04553
Noc4l	1.00351	-0.00705387	-0.996454
Ptprf	0.932803	0.123013	-1.05582
Lpp	1.01541	-0.0315746	-0.983839
Fem1c	1.02932	-0.0614761	-0.967844
Ctdp1	0.956208	0.0824758	-1.03868
Kdm4a	1.02419	-0.0502723	-0.973916
Pus7l	1.01098	-0.0223375	-0.988644
Fntb	1.07632	-0.17602	-0.900303
Trappc8	0.972382	0.0531182	-1.0255
Ctdspl2	1.07312	-0.167359	-0.905762
Mcee	1.07733	-0.178769	-0.898559
Terf2ip	0.95801	0.0792628	-1.03727
Specc1l	1.0476	-0.103193	-0.944402
Fam160b1	1.01177	-0.0239661	-0.987802
Fndc3a	1.00117	-0.00233521	-0.99883
Fam20b	0.970625	0.0563665	-1.02699
Rbfox2	1.0757	-0.17432	-0.901379
Myo6	1.01314	-0.0268165	-0.986322
Igf2bp2	1.03879	-0.0827232	-0.956069
Rfwd3	1.01187	-0.0241859	-0.987688
Pank1	0.969282	0.0588372	-1.02812
Map3k13	1.00148	-0.00296782	-0.998513
Pdpr	1.05331	-0.116901	-0.936412
Cep350	1.02032	-0.0419679	-0.978355
Qsox1	1.02239	-0.0463913	-0.975997
Lrrc14	1.04218	-0.0905049	-0.951671
Mnd1	1.00778	-0.0157364	-0.992039
Atp6v1h	1.06947	-0.157672	-0.911797
Tcea1	1.06297	-0.140882	-0.922088
Mrpl15	1.04329	-0.093084	-0.950203
Ston1	1.05883	-0.130458	-0.928368
Lgals3bp	0.985969	0.0274945	-1.01346
Cfhr2	0.921208	0.142332	-1.06354
Parl	0.96255	0.0711042	-1.03365
Rbm34	0.938414	0.113489	-1.0519
Vhl	0.993832	0.0122246	-1.00606
Zswim5	0.935904	0.117763	-1.05367
Coil	1.04055	-0.0867541	-0.953797
Kcnk1	0.949115	0.0949907	-1.04411
Pds5b	1.04813	-0.104456	-0.943672
Cct2	1.04112	-0.0880589	-0.953058
Gpbp1l1	0.948303	0.0964097	-1.04471
Zdhhc5	0.92514	0.135834	-1.06097
Hdlbp	0.924509	0.13688	-1.06139
Ctnnd1	0.941133	0.108831	-1.04996
Golim4	1.07222	-0.164942	-0.907274
Atp2c2	0.938898	0.112661	-1.05156
Srsf2	0.994058	0.0117801	-1.00584
Pomt2	1.00486	-0.00979504	-0.995067
Tspan8	1.02339	-0.0485589	-0.974836
Exoc3	1.01143	-0.0232645	-0.988165
Ino80	1.07726	-0.178591	-0.898672
Cipc	0.973823	0.0504451	-1.02427
Lrrc58	1.03495	-0.0740177	-0.960935
Zfc3h1	1.02448	-0.0508979	-0.973579
Irf2bpl	0.993648	0.012585	-1.00623
Nsf	1.00326	-0.00654663	-0.996711
Med13	0.992729	0.0143865	-1.00712
Kif4	1.04029	-0.0861544	-0.954135
Trim59	1.01879	-0.0387061	-0.980085
Plcg2	1.05643	-0.124515	-0.931912
Zbed4	1.00582	-0.0117459	-0.994075
Cbl	1.0563	-0.124206	-0.932095
Mtmr3	1.05651	-0.124728	-0.931785
Tulp4	0.929933	0.127839	-1.05777
Cmip	1.03025	-0.0635214	-0.966725
Gcsh	0.988347	0.0229127	-1.01126
Cops8	0.897738	0.180058	-1.0778
Tmem30b	1	-2.98e-06	-0.999999
Gm9761	0.96515	0.0663922	-1.03154
Uaca	1.01938	-0.0399557	-0.979423
Kdelc2	1.06649	-0.149905	-0.916585
4930556J24Rik	1.04079	-0.087306	-0.953485
Zfyve9	1.06425	-0.144152	-0.920101
A230046K03Rik	0.990016	0.0196775	-1.00969
Daam1	1.03266	-0.0688912	-0.963773
Papd7	0.935657	0.118183	-1.05384
Mon2	1.01619	-0.0332057	-0.982984
Pof1b	1.07772	-0.179854	-0.897868
Tmem5	0.920143	0.144082	-1.06423
Gpatch8	0.949155	0.0949217	-1.04408
Zyg11b	1.02463	-0.0512334	-0.973398
Tmem109	0.930263	0.127286	-1.05755
Bmp2k	0.970314	0.0569381	-1.02725
Tdg	1.06321	-0.1415	-0.921713
Rnps1	0.976868	0.0447607	-1.02163
Gns	0.980321	0.0382607	-1.01858
Grn	0.964144	0.0682186	-1.03236
Ppp1r21	0.988976	0.0216947	-1.01067
Cnot6l	1.05796	-0.128298	-0.929659
Sos2	0.933458	0.121907	-1.05536
Nup54	0.980936	0.0370948	-1.01803
Tet3	0.963879	0.0686991	-1.03258
Rnf44	0.98052	0.0378831	-1.0184
Dhx8	1.05086	-0.11098	-0.939881
Synrg	1.01129	-0.0229704	-0.988317
Cog7	0.987655	0.0242484	-1.0119
Dopey1	1.00935	-0.0189699	-0.99038
Parm1	1.039	-0.0831885	-0.955807
Eef2	0.935549	0.118366	-1.05392
Foxn2	1.01062	-0.0215802	-0.989035
Mtmr9	0.991133	0.0175033	-1.00864
Secisbp2l	0.928354	0.130482	-1.05884
Ap2b1	1.0112	-0.0227934	-0.988408
Ints6	0.996422	0.00711826	-1.00354
Tanc1	0.948873	0.0954136	-1.04429
1110059E24Rik	1.01089	-0.022156	-0.988738
Ccdc186	0.993395	0.0130815	-1.00648
Heatr5a	0.964874	0.0668939	-1.03177
Leprot	0.977124	0.0442805	-1.0214
Hectd1	1.03626	-0.0769677	-0.959292
Zcchc6	0.922602	0.140035	-1.06264
Helq	1.05918	-0.131338	-0.927841
Hpse	1.04204	-0.0901983	-0.951845
G2e3	0.996302	0.00735637	-1.00366
Cops4	0.993586	0.012706	-1.00629
Lin54	1.02797	-0.0585068	-0.969462
Gnptab	1.04565	-0.0986159	-0.947038
Fbxo33	1.05555	-0.122368	-0.933185
Mia2	1.04501	-0.0970944	-0.947911
Nup37	1.07284	-0.166605	-0.906234
Oser1	0.967892	0.061387	-1.02928
Rabgap1	1.05925	-0.131507	-0.92774
Myo1d	0.937434	0.115161	-1.05259
Thyn1	0.93891	0.11264	-1.05155
Foxa1	0.919873	0.144526	-1.0644
Rcbtb1	1.07169	-0.16355	-0.908144
Tab3	1.05858	-0.129854	-0.92873
Tstd2	0.894637	0.184915	-1.07955
Cdcp1	0.999554	0.000891795	-1.00045
Cox18	0.964579	0.0674284	-1.03201
Tdrd7	0.918797	0.14629	-1.06509
Prdm4	1.02924	-0.061303	-0.967938
Capn5	0.946946	0.0987761	-1.04572
Aldh1b1	0.934981	0.119329	-1.05431
Ankrd11	1.06846	-0.155014	-0.913441
Utp6	0.927413	0.132052	-1.05947
Tsen34	1.03219	-0.0678232	-0.964362
Mboat7	0.975259	0.04777	-1.02303
Trmt10b	1.04165	-0.0892938	-0.952359
Ky	1.01534	-0.0314254	-0.983917
Midn	0.962508	0.0711797	-1.03369
Gtf3c4	1.02337	-0.0485129	-0.974861
Tnfsf9	0.993931	0.0120285	-1.00596
Melk	1.04684	-0.101403	-0.945435
Alg8	1.06567	-0.147793	-0.917879
Prkx	0.992967	0.0139199	-1.00689
Supt16	1.07893	-0.183179	-0.895747
Fbxo45	1.0392	-0.0836531	-0.955546
Dync1li2	1.07205	-0.164487	-0.907559
Mrps2	1.04883	-0.106114	-0.942711
Ugt2a3	0.952762	0.0885828	-1.04134
R3hdm4	0.997523	0.00493593	-1.00246
Zdhhc17	1.01998	-0.0412389	-0.978743
Polr3g	0.907942	0.163873	-1.07181
Plppr3	1.03163	-0.0665822	-0.965045
Lysmd3	1.02917	-0.0611527	-0.96802
Ids	1.0704	-0.160123	-0.910277
Zhx3	0.984644	0.0300349	-1.01468
Uba6	1.02764	-0.0577753	-0.96986
Aldh5a1	1.0632	-0.141466	-0.921734
Ibtk	1.05784	-0.128015	-0.929828
Ttc38	1.01189	-0.0242209	-0.98767
Fbxw2	1.07857	-0.182201	-0.896372
Tmem55b	0.947963	0.0970049	-1.04497
Apex1	1.07626	-0.175858	-0.900406
Gm7008	1.05429	-0.119289	-0.935005
Fnip1	0.925283	0.135596	-1.06088
Slain2	0.972873	0.0522085	-1.02508
Arl5a	0.903246	0.171362	-1.07461
Myrf	1.03632	-0.0771138	-0.959211
Rab3gap1	1.04463	-0.0962172	-0.948414
Mbnl3	1.06395	-0.143371	-0.920577
Metap2	1.06509	-0.146288	-0.918799
Fam110c	1.02703	-0.0564491	-0.97058
Mgat5	1.02236	-0.0463242	-0.976033
Surf6	0.995281	0.00937217	-1.00465
Pphln1	1.02854	-0.059767	-0.968776
Hist1h1c	0.96708	0.0628736	-1.02995
Gxylt1	1.01121	-0.0228033	-0.988403
Nepro	0.979591	0.0396388	-1.01923
Pnpla8	0.94848	0.0961019	-1.04458
9530068E07Rik	0.988034	0.0235164	-1.01155
Naa30	0.934767	0.119693	-1.05446
Ap5m1	1.04027	-0.0860996	-0.954166
Kidins220	1.06999	-0.159045	-0.910947
Tmem260	1.05929	-0.131619	-0.927673
Serbp1	1.00179	-0.00358298	-0.998204
Tmem258	0.966116	0.0646322	-1.03075
Sec24a	0.96404	0.0684078	-1.03245
Thap11	1.01205	-0.0245486	-0.9875
Hif1an	0.958745	0.077947	-1.03669
Elf1	1.00449	-0.00904726	-0.995446
Eea1	1.0694	-0.157488	-0.911912
Rnf13	0.97484	0.0485508	-1.02339
Cnot1	1.05958	-0.132339	-0.927241
Ppp6r2	1.0092	-0.018659	-0.99054
Ttyh3	0.93847	0.113393	-1.05186
Gltscr1l	1.06621	-0.149181	-0.917029
Arhgap21	0.992279	0.0152674	-1.00755
Alg5	1.00094	-0.00188581	-0.999056
Man1b1	1.0184	-0.0378719	-0.980526
Aaas	1.06157	-0.137335	-0.924234
Nop14	1.07871	-0.182587	-0.896126
Ago2	0.990479	0.0187776	-1.00926
Cab39	0.90294	0.171847	-1.07479
Cyld	0.966399	0.064116	-1.03052
Oxsr1	0.972638	0.0526442	-1.02528
Wdr44	0.967198	0.0626568	-1.02986
Papd5	0.950319	0.0928805	-1.0432
Cnep1r1	0.97744	0.0436879	-1.02113
Sun1	1.06543	-0.147175	-0.918256
Topors	1.02402	-0.0499088	-0.974111
Syde2	1.07232	-0.165232	-0.907093
Phkb	1.0636	-0.142496	-0.921108
Arhgef26	0.987858	0.023858	-1.01172
Aifm1	0.96725	0.0625617	-1.02981
Kdm1a	1.0758	-0.174607	-0.901197
Elac1	1.06462	-0.145085	-0.919532
Kif1bp	0.944355	0.103275	-1.04763
Otud4	1.05281	-0.115677	-0.937131
Ss18	1.00214	-0.00429271	-0.997847
Foxa2	1.05243	-0.114771	-0.937663
Tspan15	1.02393	-0.0497247	-0.97421
Paip2	1.05773	-0.127724	-0.930002
Rnf139	0.976286	0.04585	-1.02214
Fam91a1	0.902417	0.172677	-1.07509
Ddx1	1.04083	-0.0874072	-0.953427
Il22ra1	0.946573	0.099426	-1.046
E330009J07Rik	1.02697	-0.0563163	-0.970652
Elf2	1.04932	-0.1073	-0.942023
Spry1	1.04973	-0.108263	-0.941464
Mxd4	1.02244	-0.046498	-0.97594
Matr3	1.0696	-0.15802	-0.911582
Clic4	1.02445	-0.0508446	-0.973608
Mex3c	1.04816	-0.104533	-0.943627
4932438A13Rik	0.980113	0.0386522	-1.01877
Tacc3	0.982403	0.0343106	-1.01671
Jade3	1.01119	-0.0227758	-0.988418
Taf2	1.05556	-0.122376	-0.93318
Uvssa	1.00527	-0.010619	-0.994648
Kdm6a	1.05585	-0.123086	-0.93276
Trmt6	1.03645	-0.0774041	-0.959049
Atp11b	1.00539	-0.0108585	-0.994527
Tbc1d2b	1.01446	-0.0295788	-0.984882
Dmxl1	1.06247	-0.139622	-0.922852
Azin1	0.998427	0.00313791	-1.00157
Klf10	1.06633	-0.149488	-0.916841
4930427A07Rik	0.960887	0.0741027	-1.03499
Uggt1	1.04299	-0.0923862	-0.950601
Asxl2	1.07369	-0.16889	-0.904801
Ubr5	1.0188	-0.03873	-0.980072
Fam168b	0.937002	0.115897	-1.0529
Ppfia1	1.0732	-0.167576	-0.905626
Rapgef6	1.07383	-0.169254	-0.904572
Fbxo34	1.00146	-0.00293155	-0.998531
Zbtb42	1.04867	-0.105742	-0.942927
Vps13b	1.05204	-0.11381	-0.938226
Ldah	0.99859	0.00281342	-1.0014
Rfx7	1.03145	-0.066183	-0.965265
Atp8a1	1.0427	-0.0917091	-0.950987
Lzts3	0.993538	0.0128001	-1.00634
Fam13a	0.940862	0.109296	-1.05016
Tmem33	0.991906	0.0159965	-1.0079
Gnpnat1	1.03577	-0.075857	-0.959911
Mynn	0.929617	0.128369	-1.05799
Eef1a1	1.00459	-0.0092372	-0.995349
Apopt1	1.03007	-0.0631395	-0.966934
N4bp2	1.07032	-0.159904	-0.910413
Fam76b	1.0123	-0.025081	-0.987224
Ctnna1	1.00485	-0.00977775	-0.995075
Abhd18	0.987647	0.0242644	-1.01191
Tgm2	1.06344	-0.142088	-0.921356
Tspan14	0.960773	0.0743083	-1.03508
Cpe	1.0004	-0.000804387	-0.999598
Nufip2	0.990505	0.0187275	-1.00923
Stk35	0.945584	0.101145	-1.04673
H2afz	0.907555	0.164493	-1.07205
Rcor1	1.01721	-0.0353674	-0.981847
Bicd2	1.00418	-0.00841363	-0.995767
Ano10	0.986191	0.0270678	-1.01326
Gm9725	1.06093	-0.135726	-0.925205
Dhx38	1.005	-0.0100781	-0.994923
Arap2	1.01303	-0.0265916	-0.986439
Cramp1l	1.03253	-0.0685876	-0.963941
Hpf1	1.04165	-0.089288	-0.952362
Dnajc22	0.938299	0.113685	-1.05198
Ccdc138	0.964528	0.0675223	-1.03205
Fam120a	1.06933	-0.157296	-0.912031
Dennd4c	1.07773	-0.179869	-0.897858
Phf2	1.05009	-0.109126	-0.940961
Gcc2	1.02064	-0.0426406	-0.977998
Cdkn2aip	1.02387	-0.0495819	-0.974287
Kdm1b	0.915315	0.151973	-1.06729
Opa1	0.988213	0.0231705	-1.01138
Sbno1	1.00542	-0.0109308	-0.99449
Trappc11	0.986636	0.0262128	-1.01285
Fam210a	1.02635	-0.0549779	-0.971377
Ccdc50	0.961983	0.0721279	-1.03411
Snrk	1.03745	-0.0796663	-0.957784
Pde4dip	1.05518	-0.121445	-0.933731
Fam126b	1.07146	-0.162941	-0.908524
Mfsd14b	0.906519	0.16615	-1.07267
Mical2	1.01096	-0.0222992	-0.988664
Ncapd2	1.06213	-0.138744	-0.923383
Bcl9	0.959694	0.0762478	-1.03594
Nop2	1.07552	-0.173823	-0.901693
Smg6	1.06227	-0.139101	-0.923167
Wdr36	1.04755	-0.103089	-0.944462
Tsr1	0.942986	0.105641	-1.04863
Fbxo25	0.940678	0.109612	-1.05029
Ncoa6	1.0687	-0.155653	-0.913046
Gmds	0.968442	0.0603801	-1.02882
Rbm8a	0.939591	0.111475	-1.05107
Setd1b	0.963289	0.0697686	-1.03306
Mpp6	0.919044	0.145886	-1.06493
Fig4	1.01112	-0.0226248	-0.988496
Egr1	1.05437	-0.119474	-0.934896
Usp5	0.932396	0.123699	-1.05609
Tfdp1	1.0253	-0.0526907	-0.972613
Socs7	0.990062	0.0195876	-1.00965
Tmco3	0.954379	0.0857223	-1.0401
Mesdc2	1.01723	-0.0353925	-0.981834
Parp12	1.00946	-0.0191893	-0.990267
Rpf2	1.074	-0.169731	-0.904272
Jarid2	1.03248	-0.0684887	-0.963995
Armc10	1.03739	-0.0795313	-0.95786
[truncated: 1,260 more rows]

## Sheet: Cluster 3
Cluster 3	Z-score
Gene symbol	Control	Low	High
Cdc45	1.14179	-0.42177	-0.720019
Apoh	1.10918	-0.276579	-0.832601
Axin2	1.14784	-0.465076	-0.682765
Dbt	1.10138	-0.250309	-0.851067
Gcg	1.15278	-0.518763	-0.634019
Acvr1b	1.10618	-0.266272	-0.839913
Sox9	1.11469	-0.296393	-0.818299
Rpa1	1.09862	-0.241465	-0.857158
Tcf7	1.14973	-0.667554	-0.482176
Ilf2	1.09986	-0.245425	-0.854439
N4bp3	1.08823	-0.878506	-0.209724
Cnnm3	1.12612	-0.341965	-0.784159
Foxm1	1.14392	-0.435622	-0.708297
Ergic1	1.09087	-0.217566	-0.873306
Kmt2a	1.12612	-0.341954	-0.784168
Dbf4	1.11688	-0.304596	-0.812283
Pdcd2l	1.10847	-0.274107	-0.834362
Plekha3	1.15271	-0.517682	-0.635029
Mcm2	1.10878	-0.275187	-0.833594
Adgre5	1.15219	-0.64196	-0.510233
Cdkn1b	1.09861	-0.241431	-0.857182
Grk5	1.10382	-0.258351	-0.845474
Prodh	1.10664	-0.267814	-0.838824
Snrnp200	1.10084	-0.24856	-0.852277
Brd8	1.128	-0.350176	-0.777819
Ruvbl2	1.08077	-0.188311	-0.892457
Gstm5	1.10408	-0.259185	-0.844891
Dnmt1	1.11067	-0.281826	-0.828845
Utp20	1.09182	-0.220414	-0.871406
Aqp1	1.1074	-0.270424	-0.836978
Lbr	1.11014	-0.279962	-0.830182
Cd44	1.11891	-0.312419	-0.806493
Eif2ak4	1.13902	-0.405296	-0.733729
Klf5	1.08725	-0.206864	-0.88039
Slc1a3	1.11097	-0.282901	-0.828072
Msh6	1.09949	-0.244225	-0.855265
Fbxo11	1.105	-0.262265	-0.842732
Trim28	1.10409	-0.259236	-0.844855
Ampd3	1.12972	-0.357959	-0.771757
Nr2c1	1.08447	-0.198804	-0.885666
Cdc20	1.08306	-0.194781	-0.888279
Sfmbt1	1.08689	-0.205801	-0.881088
Pola1	1.12318	-0.329517	-0.793659
Krt23	1.11688	-0.304603	-0.812277
Vars	1.09682	-0.235781	-0.86104
Pole	1.1299	-0.358812	-0.771089
Arid1a	1.1071	-0.269391	-0.837709
Phax	1.08542	-0.20155	-0.883874
Bmp7	1.1237	-0.331684	-0.792014
Mkl2	1.11416	-0.294438	-0.819724
Cbx5	1.09253	-0.222559	-0.86997
Snap47	1.08601	-0.203248	-0.882763
Uckl1os	1.14946	-0.669863	-0.4796
Fads1	1.0981	-0.2398	-0.858299
Pdhx	1.0907	-0.217044	-0.873654
Ehf	1.08177	-0.191137	-0.890637
Kif11	1.10641	-0.267032	-0.839376
Rpa3	1.1091	-0.27631	-0.832793
Etv5	1.08303	-0.194702	-0.888331
Ptprs	1.14915	-0.67254	-0.476606
Bcas1	1.08443	-0.198699	-0.885734
Cad	1.11949	-0.314688	-0.804804
Tmem87b	1.09581	-0.232619	-0.863188
Anapc1	1.10205	-0.252491	-0.849555
Tbp	1.12752	-0.348076	-0.779447
Pdcd2	1.10873	-0.275017	-0.833715
Ddx19a	1.10142	-0.250457	-0.850965
C8g	1.15431	-0.551141	-0.603169
Lrrk1	1.10454	-0.260739	-0.843802
Actn1	1.1164	-0.302773	-0.813624
Sash1	1.11875	-0.311794	-0.806958
Itga2	1.1371	-0.394599	-0.742498
Zfp318	1.09138	-0.219094	-0.872287
Setdb1	1.12211	-0.325143	-0.796965
Vps45	1.09265	-0.222939	-0.869715
Diexf	1.15467	-0.56989	-0.584778
Pls3	1.13496	-0.383362	-0.751598
Ppfibp1	1.1051	-0.262596	-0.8425
Atxn10	1.14937	-0.478754	-0.670621
Nt5c3b	1.14617	-0.451744	-0.694424
Exosc10	1.11861	-0.311241	-0.807368
Arl5b	1.12089	-0.320231	-0.80066
Top2b	1.10147	-0.250627	-0.850847
Igfbp4	1.09421	-0.227679	-0.866529
Tns4	1.14413	-0.437075	-0.707057
Ints2	1.10165	-0.251212	-0.850442
Med13l	1.1058	-0.264952	-0.840843
Vezf1	1.08647	-0.204586	-0.881886
Kif3a	1.02873	-0.96855	-0.0601821
2022-09-08	1.1255	-0.33928	-0.786219
Kansl1	1.08108	-0.189189	-0.891892
Myo1b	1.11604	-0.301425	-0.814615
Dhx40	1.08494	-0.200161	-0.884781
Appbp2	1.09454	-0.228691	-0.865846
Ybx2	0.631657	-1.15294	0.521283
Ccl6	1.13041	-0.769248	-0.36116
Pdk4	1.1	-0.245859	-0.85414
Fbxo5	1.08329	-0.195432	-0.887858
Trmt11	1.08488	-0.199971	-0.884905
Adat2	1.11951	-0.314777	-0.804738
Ltv1	1.08882	-0.211468	-0.877353
Utrn	1.09584	-0.232733	-0.863112
Asf1a	1.10073	-0.248217	-0.852514
Lims1	1.10043	-0.247247	-0.853183
Ube2d1	1.13131	-0.36538	-0.765926
Arid5b	1.13858	-0.402787	-0.735794
Epb41l2	1.11928	-0.313875	-0.80541
Myb	1.09686	-0.235901	-0.860958
Med23	1.08636	-0.204246	-0.882109
Nedd1	1.08863	-0.210893	-0.877734
Fgd6	1.15091	-0.494452	-0.656454
Cep83	1.11965	-0.315308	-0.804341
Herc4	1.13276	-0.372363	-0.760397
Egfr	1.09673	-0.235505	-0.861228
Tbc1d15	1.08197	-0.1917	-0.890273
Thap2	1.1281	-0.350626	-0.77747
Lgr5	1.11548	-0.299321	-0.816158
Papolg	1.09865	-0.241557	-0.857096
Pus10	1.12964	-0.357591	-0.772045
Xpo1	1.08869	-0.211066	-0.877619
Stc2	1.12744	-0.34772	-0.779722
Rad50	1.12393	-0.332653	-0.791278
Kremen1	1.11769	-0.307683	-0.810004
Slu7	1.10743	-0.270524	-0.836907
Tns3	1.12346	-0.330682	-0.792775
Smtn	1.13881	-0.40406	-0.734747
Limk2	1.13903	-0.405349	-0.733685
Pnpt1	1.10471	-0.261306	-0.843405
Tubd1	1.10093	-0.248862	-0.852068
Rps6kb1	1.09244	-0.222292	-0.870149
Ppm1d	1.12141	-0.322333	-0.799082
Llgl1	1.1463	-0.452714	-0.693582
Agr2	1.1101	-0.279808	-0.830292
Hs1bp3	1.10029	-0.246782	-0.853504
Fam84a	1.1238	-0.332102	-0.791697
Smc6	1.08706	-0.206287	-0.880769
Itsn2	1.1394	-0.407442	-0.731957
Id2	1.08724	-0.206819	-0.88042
Ncoa1	1.08099	-0.188923	-0.892063
Cbll1	1.08315	-0.19504	-0.888112
Dnmt3a	1.12809	-0.350597	-0.777493
Lig3	1.11737	-0.306461	-0.810907
Map3k3	1.13911	-0.405784	-0.733326
Sumo2	1.15288	-0.520336	-0.632546
Cluh	1.08481	-0.199794	-0.88502
Atp2a3	1.14068	-0.414954	-0.725722
Nos2	1.1367	-0.392482	-0.74422
Prpf8	1.08786	-0.208633	-0.879225
Luc7l3	1.0813	-0.189802	-0.891497
Ctc1	1.15455	-0.561037	-0.593512
Top2a	1.09263	-0.222878	-0.869756
Acly	1.10078	-0.248387	-0.852396
Stat5b	1.11139	-0.284387	-0.827004
Klhl28	1.09358	-0.225765	-0.867817
Pole2	1.15346	-0.53033	-0.623127
Zc3h14	1.08832	-0.209985	-0.878333
1110008L16Rik	1.09695	-0.236173	-0.860773
Ralgapa1	1.12822	-0.351173	-0.777045
Mthfd1	1.12843	-0.352128	-0.776304
Rab15	1.15466	-0.585579	-0.569082
Mnat1	1.10165	-0.251212	-0.850442
Eif2s1	1.0884	-0.210232	-0.87817
Pacs2	1.08044	-0.187383	-0.893054
Nrde2	1.11246	-0.288227	-0.824233
Ccdc88c	1.08878	-0.211332	-0.877443
Atxn3	1.11622	-0.302109	-0.814113
Pitrm1	1.09671	-0.235417	-0.861288
Papln	1.10287	-0.255209	-0.847665
Aldh6a1	1.12424	-0.333957	-0.790286
Ylpm1	1.12272	-0.327643	-0.795077
Mlh3	1.14419	-0.437486	-0.706705
Fos	1.13269	-0.372049	-0.760646
Ggps1	1.11899	-0.312719	-0.80627
Gpld1	1.0985	-0.241072	-0.857428
Exoc2	1.10592	-0.26538	-0.840542
Hivep1	1.11178	-0.285784	-0.825997
Edn1	1.15341	-0.624037	-0.52937
Nup153	1.09115	-0.218397	-0.872752
Kif13a	1.11332	-0.291363	-0.82196
Ptch1	1.08115	-0.189383	-0.891767
Ercc6l2	1.11247	-0.288251	-0.824215
Ddx46	1.08717	-0.206607	-0.880559
Zfp729a	1.12003	-0.316809	-0.803221
Zfp369	1.15406	-0.610424	-0.543632
Fastkd3	1.11684	-0.304464	-0.81238
Gkap1	1.11891	-0.312394	-0.806512
Pcsk1	1.10249	-0.253932	-0.848554
Ankra2	1.09888	-0.242284	-0.856597
Arhgef28	1.1416	-0.721007	-0.420593
Jmy	1.09532	-0.231112	-0.86421
Serinc5	1.11649	-0.303134	-0.813359
Mtx3	1.09216	-0.221429	-0.870727
Zfyve16	1.09855	-0.241237	-0.857315
Rasgrf2	1.1084	-0.273852	-0.834544
Nln	1.10151	-0.250746	-0.850765
Ppwd1	1.15155	-0.501989	-0.649564
Dlg5	1.11547	-0.299299	-0.816174
Glud1	1.08949	-0.213437	-0.87605
Ecd	1.08393	-0.19727	-0.886664
Ktn1	1.14993	-0.484168	-0.665763
Parg	1.09831	-0.240468	-0.857841
Kpna3	1.09102	-0.218018	-0.873005
Pspc1	1.12963	-0.357574	-0.772058
Zmym2	1.11819	-0.309616	-0.808573
Xpo4	1.12056	-0.318924	-0.801639
Dcp1a	1.13135	-0.36558	-0.765768
Hmbox1	1.12349	-0.330827	-0.792665
Mtmr6	1.08807	-0.20925	-0.878818
Spata13	1.08387	-0.197082	-0.886786
Mipep	1.10448	-0.260541	-0.843941
Zc3h13	1.08348	-0.195979	-0.887502
Slc25a30	1.12351	-0.33089	-0.792618
Diaph3	1.12238	-0.326238	-0.796139
Mtrf1	1.11491	-0.297196	-0.817713
Wbp4	1.10609	-0.265961	-0.840132
Olfm4	1.15267	-0.517074	-0.635597
Esco2	1.09627	-0.234052	-0.862216
Rhobtb2	1.14344	-0.432393	-0.711045
Rbm26	1.11873	-0.311706	-0.807023
Rnf219	1.13879	-0.403967	-0.734824
Nipbl	1.08774	-0.208272	-0.879463
Drosha	1.12785	-0.349541	-0.778312
Zfr	1.0829	-0.194324	-0.888575
Zscan26	1.14329	-0.431377	-0.711908
Mtdh	1.08864	-0.210939	-0.877703
Trio	1.08647	-0.204592	-0.881882
Grhl2	1.15282	-0.519353	-0.633466
Oxr1	1.10839	-0.27384	-0.834553
Shcbp1	1.09232	-0.221932	-0.87039
Stk3	1.12234	-0.326094	-0.796248
Osr2	1.11836	-0.310291	-0.808073
Eif3e	1.09845	-0.240925	-0.857529
Myc	1.12001	-0.31674	-0.803273
Mtss1	1.13154	-0.366508	-0.765036
Wdyhv1	1.12799	-0.35013	-0.777855
Atad2	1.08851	-0.210549	-0.877961
Zc3h7b	1.13517	-0.384451	-0.750721
Csnk1e	1.11303	-0.290298	-0.822733
Myh9	1.08214	-0.192184	-0.88996
Atp13a3	1.10882	-0.275322	-0.833497
Lsg1	1.14111	-0.417557	-0.723549
Ly6e	1.14032	-0.412831	-0.727489
Kif21a	1.12091	-0.32032	-0.800593
Prkdc	1.08507	-0.200527	-0.884542
Mcm4	1.10396	-0.258794	-0.845164
Ccdc191	0.598714	-1.15443	0.555719
Qtrtd1	1.15018	-0.486657	-0.66352
Cmss1	1.09396	-0.226931	-0.867032
Senp5	1.08714	-0.206529	-0.88061
Ncbp2	1.09089	-0.217629	-0.873264
Dnm1l	1.13753	-0.396961	-0.740571
Fyttd1	1.08968	-0.214002	-0.875675
Umps	1.08338	-0.195698	-0.887685
Rabl3	1.12229	-0.325884	-0.796407
Tra2b	1.08711	-0.206458	-0.880657
Btg3	1.15431	-0.603164	-0.551146
Rfc4	1.12199	-0.324673	-0.79732
App	1.08918	-0.212531	-0.87665
Clic6	1.11255	-0.288544	-0.824003
Gart	1.09906	-0.242862	-0.8562
Krt7	1.13877	-0.403866	-0.734907
Prmt5	1.0838	-0.196877	-0.886919
Ivns1abp	1.08698	-0.206056	-0.880921
Vwa5a	1.13083	-0.363143	-0.767689
Tmem176a	1.12774	-0.349051	-0.778691
Rab12	1.02685	-0.970797	-0.0560477
Lnpep	1.11086	-0.282505	-0.828357
Smoc2	1.08783	-0.208536	-0.879289
Polh	1.08723	-0.206788	-0.88044
Enpp5	1.09228	-0.221799	-0.870479
Cyp39a1	1.09121	-0.218567	-0.872639
Smchd1	1.11681	-0.304346	-0.812467
Ndc80	1.08179	-0.191198	-0.890597
Lbh	1.11459	-0.818567	-0.296026
Spast	1.11956	-0.314949	-0.804609
Crim1	1.08529	-0.201173	-0.88412
Ndufaf7	1.09584	-0.232721	-0.863119
Rhoq	1.09321	-0.22464	-0.868574
Msh2	1.09502	-0.230179	-0.864841
Taf11	1.10157	-0.25095	-0.850624
Fkbp5	1.12848	-0.352327	-0.776149
Thada	1.13855	-0.402596	-0.735952
Zfp397	1.11611	-0.301703	-0.814411
Rock1	1.08575	-0.202493	-0.883257
Wdr46	1.08708	-0.206346	-0.880731
Iws1	1.08441	-0.198646	-0.885768
Aqp4	1.10393	-0.258711	-0.845222
Pggt1b	1.09049	-0.216415	-0.874072
Lars	1.12124	-0.321646	-0.799598
Tcerg1	1.10345	-0.257122	-0.846332
Srfbp1	1.08385	-0.197028	-0.886821
Snx24	1.11081	-0.282307	-0.828499
Psmg2	1.08899	-0.211974	-0.877019
Cep192	1.11447	-0.295579	-0.818893
Me2	1.09657	-0.234983	-0.861583
Smad2	1.08492	-0.200092	-0.884826
Slc12a2	1.12408	-0.333287	-0.790796
Slc27a6	1.15424	-0.548743	-0.605493
Gnaq	1.11954	-0.314894	-0.80465
Incenp	1.10857	-0.274451	-0.834118
Tmem216	1.15271	-0.517739	-0.634976
Cdc37l1	1.10075	-0.248276	-0.852473
Rcl1	1.09625	-0.233992	-0.862257
Kif20b	1.13396	-0.378282	-0.755675
Vps51	1.0957	-0.232294	-0.863409
Tnks2	1.11466	-0.296292	-0.818373
Slc1a1	1.0855	-0.201776	-0.883726
Smc5	1.1484	-0.469839	-0.678556
Lgals12	1.13882	-0.404133	-0.734687
Smc3	1.08876	-0.211301	-0.877464
Pdcd4	1.10349	-0.257249	-0.846243
Plce1	1.11406	-0.294044	-0.820012
Noc3l	1.10273	-0.254722	-0.848004
Hells	1.10599	-0.26562	-0.840372
Lcor	1.13068	-0.362435	-0.768246
Slk	1.14858	-0.471463	-0.677117
Trub1	1.09013	-0.215357	-0.874776
Maged1	1.1497	-0.48185	-0.667847
Arhgap19	1.12655	-0.343802	-0.782746
Dnmbp	1.08232	-0.192694	-0.889631
Sfxn3	1.10532	-0.26334	-0.841977
Mgea5	1.11561	-0.299808	-0.815801
Nfkb2	1.09164	-0.219874	-0.871766
Sufu	1.09244	-0.222278	-0.870158
Tbl1x	1.098	-0.239504	-0.858501
Huwe1	1.09148	-0.219381	-0.872095
Prim1	1.15111	-0.496797	-0.654316
Usp33	1.11308	-0.290489	-0.822594
Dock9	1.13451	-0.381094	-0.753421
Cbx8	1.08899	-0.211963	-0.877026
Bach1	1.11356	-0.292212	-0.821344
Phf6	1.11753	-0.307087	-0.810445
Prps2	1.1147	-0.296416	-0.818282
Hspa4l	1.124	-0.332958	-0.791046
Plk4	1.09156	-0.219617	-0.871938
Ly96	1.12554	-0.339454	-0.786086
Taf3	1.08244	-0.193017	-0.889422
Zfp282	1.0943	-0.227958	-0.866341
Fam20c	1.11123	-0.283811	-0.827418
Dnaaf5	1.11775	-0.307939	-0.809815
Stag2	1.08882	-0.211471	-0.877352
Alkbh8	1.10371	-0.257968	-0.845741
Paqr8	1.10894	-0.275758	-0.833187
Pikfyve	1.09406	-0.227237	-0.866827
Klf7	1.14058	-0.414388	-0.726194
Fastkd2	1.08682	-0.205599	-0.881221
Trak2	1.11464	-0.296202	-0.818438
Sgol2a	1.11219	-0.287246	-0.824942
Kdelc1	1.15233	-0.512055	-0.64027
2010300C02Rik	1.11356	-0.292242	-0.821322
Cyp27a1	1.05455	-0.934643	-0.119903
Xrcc5	1.13246	-0.370913	-0.761548
Mlph	1.09049	-0.216415	-0.874072
Lrrfip1	1.11906	-0.313004	-0.806058
Ptpn4	1.08235	-0.192762	-0.889587
Tmem9	1.12707	-0.346066	-0.781
Pkp1	1.10081	-0.248472	-0.852338
Fcamr	1.15379	-0.616612	-0.537177
Glul	1.1305	-0.361575	-0.768921
Lamc2	1.13922	-0.406389	-0.732827
Ahctf1	1.12036	-0.318126	-0.802236
Parp1	1.09246	-0.222344	-0.870114
Soat1	1.08628	-0.204018	-0.882259
Cenpf	1.08647	-0.204587	-0.881885
Kctd3	1.08102	-0.189019	-0.892001
Fam107b	1.09182	-0.220422	-0.8714
Mcm10	1.14866	-0.472148	-0.676509
Mllt10	1.0851	-0.20061	-0.884488
Mastl	1.10815	-0.272996	-0.835152
Fam129b	1.09024	-0.215672	-0.874566
Tsc1	1.09133	-0.218932	-0.872396
Psmd5	1.10236	-0.253505	-0.848851
Mrrf	1.11157	-0.285038	-0.826535
Notch1	1.14086	-0.416075	-0.724787
Camsap1	1.10253	-0.254064	-0.848462
Arl6ip6	1.08706	-0.206284	-0.880771
Lrrc26	1.14843	-0.4701	-0.678326
Dph7	1.1531	-0.523854	-0.629242
2022-03-07	1.09397	-0.226961	-0.867013
Wdsub1	1.14622	-0.452135	-0.694085
Dync1i2	1.09398	-0.226984	-0.866997
Cwc22	1.08392	-0.197227	-0.886691
Sp3	1.08245	-0.193047	-0.889402
Arl14ep	1.12565	-0.339914	-0.785733
Traf6	1.1118	-0.285838	-0.825958
Elp4	1.11711	-0.305475	-0.811634
Depdc7	1.0855	-0.201778	-0.883725
Cstf3	1.1049	-0.261937	-0.842963
Hipk3	1.08246	-0.193072	-0.889386
Myef2	1.12484	-0.336495	-0.78835
Eif3j1	1.08252	-0.193253	-0.889269
Wdr76	1.09698	-0.236286	-0.860696
Harbi1	1.15382	-0.615917	-0.537905
Lrp4	1.12846	-0.352273	-0.776191
Ubr1	1.10042	-0.247206	-0.853211
Ehd4	1.11443	-0.295436	-0.818997
Ptpra	1.11108	-0.283283	-0.827798
Rpusd2	1.12331	-0.330065	-0.793244
Knl1	1.12292	-0.328462	-0.794458
Ivd	1.14593	-0.449929	-0.695998
Spred1	1.1157	-0.300147	-0.815553
Fermt1	1.13819	-0.400595	-0.737595
Gabpb1	1.09634	-0.234272	-0.862066
Bub1	1.0858	-0.202646	-0.883157
Polr3f	1.08884	-0.211518	-0.87732
Xrn2	1.08543	-0.201572	-0.883859
Gzf1	1.10403	-0.259038	-0.844993
Acss1	1.11779	-0.30809	-0.809703
Gins1	1.13885	-0.404327	-0.734527
Nceh1	1.14866	-0.472179	-0.676481
Ect2	1.1292	-0.355607	-0.773594
Mbnl1	1.0953	-0.231037	-0.86426
Mfsd1	1.12018	-0.317414	-0.802769
Ppm1l	1.11863	-0.311338	-0.807296
Nmd3	1.10435	-0.260091	-0.844257
Eif2a	1.11182	-0.285934	-0.825889
Hmgcs2	1.15287	-0.632723	-0.520147
Creb3l4	1.12969	-0.357838	-0.771851
Trim2	1.08933	-0.212962	-0.876364
Lrat	1.14866	-0.472133	-0.676522
Fubp1	1.09501	-0.230158	-0.864855
Iqgap3	1.08227	-0.192532	-0.889735
Chd1l	1.12777	-0.349195	-0.77858
Depdc1a	1.15327	-0.526881	-0.626389
Rpf1	1.09467	-0.229099	-0.86557
Trp53inp1	1.08236	-0.192803	-0.88956
Ccne2	1.09429	-0.227939	-0.866353
Tgs1	1.10005	-0.246008	-0.854037
Smc2	1.09306	-0.22416	-0.868896
Tex10	1.15176	-0.504552	-0.647207
Kdm4c	1.0855	-0.201777	-0.883726
Toporsos	1.08371	-0.19663	-0.887079
Ikbkap	1.09494	-0.229936	-0.865005
Ubap2	1.12514	-0.337737	-0.787401
Glipr2	1.13228	-0.370056	-0.762228
Cachd1	1.09757	-0.238132	-0.859438
Dph2	1.15266	-0.51692	-0.635741
Cdkn2c	1.12959	-0.357402	-0.772192
Dock7	1.13182	-0.367818	-0.764001
Usp1	1.08048	-0.187514	-0.89297
Tnfrsf1b	1.1361	-0.389306	-0.746798
Mycl	1.10297	-0.255528	-0.847443
Kif2c	1.08093	-0.188769	-0.892162
Mmachc	1.08303	-0.194682	-0.888344
Tspan1	1.11401	-0.293889	-0.820125
Stil	1.15408	-0.544308	-0.609773
Hspg2	1.12107	-0.320939	-0.800129
Zbtb8a	1.12636	-0.342978	-0.78338
Srrm1	1.08442	-0.198663	-0.885757
Ppp1r8	1.11242	-0.28807	-0.824346
Agtrap	1.10206	-0.252538	-0.849522
Plch2	1.14007	-0.411332	-0.728735
Prom1	1.10473	-0.261361	-0.843367
Add1	1.09011	-0.2153	-0.874814
Dhx15	1.08409	-0.197708	-0.886379
Paics	1.09953	-0.244352	-0.855177
Rest	1.12188	-0.324223	-0.797659
Cenpc1	1.08784	-0.208571	-0.879266
Glmn	1.1306	-0.362072	-0.768531
Aff1	1.0956	-0.231972	-0.863627
Kntc1	1.1002	-0.246498	-0.8537
Bcl7a	1.1381	-0.400079	-0.738019
Psph	1.09159	-0.219728	-0.871864
Ncor2	1.085	-0.200318	-0.884678
Ddx51	1.08654	-0.204795	-0.881749
Lfng	1.1368	-0.392981	-0.743815
Tmem106b	1.11641	-0.302821	-0.813589
Tspan12	1.10753	-0.270876	-0.836657
Ezh2	1.1112	-0.283696	-0.827501
Mcm7	1.09465	-0.22905	-0.865604
Exoc4	1.10555	-0.264136	-0.841418
Tmem209	1.13891	-0.404655	-0.734257
Herc3	1.10346	-0.257156	-0.846308
Osbpl3	1.12374	-0.331877	-0.791868
Trim24	1.15214	-0.509466	-0.642671
Cbx3	1.09207	-0.221182	-0.870892
Tcaf2	1.13171	-0.367297	-0.764412
Mad2l1	1.0997	-0.244909	-0.854794
Mrps33	1.08331	-0.195482	-0.887825
Zfp638	1.11309	-0.290509	-0.82258
Lrig1	1.1014	-0.250379	-0.851019
Gkn3	1.12985	-0.358555	-0.77129
Aplf	1.11871	-0.311648	-0.807066
Frmd4b	1.10997	-0.279338	-0.830629
Foxp1	1.12177	-0.323784	-0.79799
Plxna1	1.08243	-0.193006	-0.889429
Nup210	1.10887	-0.275503	-0.833368
Bms1	1.11348	-0.291935	-0.821545
Ccdc77	1.1377	-0.397909	-0.739795
Kdm5a	1.11523	-0.298395	-0.816835
Atf7ip	1.11237	-0.28791	-0.824461
Plekha5	1.10393	-0.2587	-0.84523
Rad18	1.09489	-0.229785	-0.865107
Med21	1.11753	-0.307094	-0.810439
Vgll4	1.0996	-0.244584	-0.855017
Cd9	1.12364	-0.331451	-0.792192
Zdhhc13	1.10667	-0.267922	-0.838748
Prmt3	1.15456	-0.593031	-0.561527
Asb7	1.09636	-0.234328	-0.862028
Tjp1	1.09328	-0.224845	-0.868436
Idh2	1.11176	-0.285711	-0.826049
Eed	1.12956	-0.357223	-0.772332
Prss23os	1.148	-0.466433	-0.681568
Ddias	1.12674	-0.344654	-0.782089
Kif22	1.10285	-0.255132	-0.847719
Fus	1.09089	-0.217627	-0.873266
Ern2	1.15458	-0.562873	-0.591707
Plk1	1.08567	-0.202259	-0.88341
Eri2	1.12655	-0.343804	-0.782744
Acsm3	1.1384	-0.401743	-0.736653
Mettl10	1.08244	-0.193022	-0.889419
Rrm1	1.10565	-0.264474	-0.84118
Cask	1.12286	-0.328215	-0.794645
Wee1	1.11903	-0.312868	-0.806159
Cul4b	1.10927	-0.276888	-0.83238
Gpkow	1.10318	-0.256201	-0.846974
Fundc2	1.09993	-0.245623	-0.854303
Mtcp1	1.13816	-0.400402	-0.737754
Brcc3	1.09717	-0.23686	-0.860305
Atrx	1.10818	-0.273118	-0.835066
Rps6ka3	1.09846	-0.240949	-0.857512
Flna	1.14356	-0.433193	-0.710365
Abcb7	1.1063	-0.266673	-0.83963
Ctps2	1.09346	-0.225387	-0.868072
Pir	0.631731	-1.15294	0.521205
L1cam	1.13279	-0.372503	-0.760285
Mecp2	1.10493	-0.262048	-0.842885
Rasa3	1.12521	-0.338032	-0.787175
Asb5	1.08356	-0.196202	-0.887358
Aga	1.08917	-0.212502	-0.876669
Eri1	1.09314	-0.22442	-0.868721
Dusp4	1.13657	-0.391773	-0.744797
Pcm1	1.09842	-0.240809	-0.857608
Nek1	1.13811	-0.400163	-0.73795
Slc10a7	1.09937	-0.243847	-0.855524
Cenpn	1.10462	-0.261002	-0.843618
Mphosph6	1.08855	-0.210679	-0.877875
Hsd17b2	1.12648	-0.343516	-0.782966
Nae1	1.09901	-0.242687	-0.856321
D230025D16Rik	1.1218	-0.323901	-0.797902
Mtmr2	1.09679	-0.235671	-0.861115
Acad8	1.11805	-0.309098	-0.808957
Acta1	1.15463	-0.588655	-0.565971
Urb2	1.08996	-0.214829	-0.875126
Tirap	1.14045	-0.413597	-0.726852
Bace1	1.11768	-0.307651	-0.810028
Chek1	1.11659	-0.303489	-0.813098
Ilf3	1.10463	-0.261029	-0.843599
Rab27a	1.12483	-0.336426	-0.788402
Nedd4	1.11569	-0.300107	-0.815582
Rnf111	1.08443	-0.19869	-0.885739
Tcf12	1.09732	-0.237355	-0.859968
Kif23	1.13325	-0.374755	-0.758492
Sh3bgrl2	1.08251	-0.193219	-0.889291
Usp28	1.11879	-0.311964	-0.806831
Ptpn9	1.11719	-0.305762	-0.811423
Ube2q2	1.087	-0.206115	-0.880882
Rcn2	1.15091	-0.494452	-0.656454
Mto1	1.10591	-0.265336	-0.840572
Csnk1g1	1.08346	-0.195918	-0.887542
Dis3l	1.10055	-0.247625	-0.852922
Tipin	1.08065	-0.187975	-0.892673
U2surp	1.08399	-0.197419	-0.886566
Xrn1	1.0958	-0.232587	-0.86321
Ube2cbp	1.10079	-0.248418	-0.852375
Snx14	1.11174	-0.285631	-0.826107
Tgfbr2	1.12097	-0.320537	-0.80043
Mrps22	1.09324	-0.224714	-0.868524
Cck	1.11858	-0.311148	-0.807437
Topbp1	1.09883	-0.24212	-0.856709
Kank1	1.13966	-0.408972	-0.730691
Exd2	1.11041	-0.280912	-0.829501
2810474O19Rik	1.14566	-0.44796	-0.697703
Mansc1	1.11092	-0.282707	-0.828212
Tpcn1	1.08657	-0.204864	-0.881703
Fbxo21	1.10241	-0.25368	-0.848729
Mycbp2	1.09819	-0.24009	-0.8581
Trim33	1.08922	-0.212638	-0.876579
Cdo1	1.12828	-0.351433	-0.776844
Afap1l1	1.08874	-0.211226	-0.877514
Npat	1.13437	-0.380358	-0.754012
Resp18	1.15465	-0.58693	-0.567717
Tbc1d4	1.11256	-0.288605	-0.823959
Rnf125	1.10813	-0.272938	-0.835194
3830406C13Rik	1.1527	-0.517536	-0.635165
Dis3	1.08371	-0.196621	-0.887085
Card10	1.12448	-0.334955	-0.789525
Ttf2	1.1166	-0.303533	-0.813066
Arid2	1.10565	-0.264478	-0.841177
Ttll4	1.12076	-0.319698	-0.80106
Wdr3	1.12324	-0.329792	-0.793451
Zbtb1	1.11575	-0.300347	-0.815406
Myo5c	1.13531	-0.385177	-0.750136
Pik3c3	1.09967	-0.244813	-0.85486
Ddx19b	1.13255	-0.371323	-0.761222
Foxn3	1.14541	-0.446086	-0.699321
Adra2a	1.08857	-0.210732	-0.87784
Sf3b3	1.09475	-0.229345	-0.865404
Rpap2	1.01697	-0.982116	-0.0348573
Fam208b	1.10788	-0.272076	-0.835806
Klf9	1.11788	-0.308405	-0.80947
Ppargc1b	1.11553	-0.299505	-0.816023
Mga	1.12029	-0.317842	-0.802449
Zbtb41	1.08288	-0.19428	-0.888604
Rfc3	1.11078	-0.282207	-0.828572
Ttc37	1.09059	-0.216725	-0.873866
Scaper	1.15217	-0.509976	-0.642198
Rpap1	1.10843	-0.273956	-0.83447
Poglut1	1.12211	-0.325144	-0.796965
Farp2	1.1407	-0.415077	-0.725619
Sik3	1.11486	-0.297002	-0.817854
Atm	1.12276	-0.327787	-0.794969
Setd5	1.08499	-0.200303	-0.884688
Thoc5	1.12308	-0.329124	-0.793957
Nek9	1.09909	-0.242954	-0.856137
Sdr42e1	1.04405	-0.949195	-0.0948511
Smc4	1.11092	-0.282724	-0.8282
Trmt5	1.15256	-0.515471	-0.637092
Polr3b	1.10156	-0.250892	-0.850664
Snx2	1.08858	-0.210764	-0.877819
Hmgxb4	1.0992	-0.243296	-0.855903
Ice1	1.11931	-0.313959	-0.805347
Mtrr	1.0892	-0.212579	-0.876618
Ankrd12	1.11023	-0.280261	-0.829967
Xpot	1.09107	-0.218152	-0.872915
Cobll1	1.1515	-0.650114	-0.50139
Ncaph	1.1062	-0.26633	-0.839872
Baz1a	1.11694	-0.304842	-0.812102
Eef2k	1.14272	-0.427665	-0.715052
Arhgap5	1.08947	-0.213395	-0.876077
Eif2s3x	1.11858	-0.311146	-0.807438
Parpbp	1.09186	-0.220534	-0.871325
Fignl1	1.08548	-0.20171	-0.883769
Slc12a8	1.11687	-0.304566	-0.812305
Fam179b	1.10478	-0.261536	-0.843244
Rsf1	1.08198	-0.191713	-0.890264
Rnf38	1.12482	-0.33637	-0.788445
Cerk	1.1196	-0.315095	-0.8045
Rnase1	1.15299	-0.52214	-0.630854
Cog5	1.1142	-0.294579	-0.819622
Tmtc2	1.11891	-0.312416	-0.806495
Fam122b	1.12314	-0.329353	-0.793783
Fam178a	1.10734	-0.270199	-0.837137
Rif1	1.13159	-0.366718	-0.76487
Sh3bp4	1.11928	-0.313856	-0.805424
Agr3	1.15408	-0.544307	-0.609774
Noa1	1.08555	-0.201917	-0.883634
Zdhhc23	1.15442	-0.59943	-0.554985
Srp72	1.11792	-0.308567	-0.80935
Qsox2	1.12187	-0.324175	-0.797695
C530008M17Rik	1.09606	-0.233405	-0.862655
Etl4	1.09024	-0.215687	-0.874556
Tmtc3	1.08603	-0.203295	-0.882732
Zscan12	1.13955	-0.40833	-0.731223
Kif15	1.13278	-0.372467	-0.760313
Anln	1.11421	-0.294615	-0.819596
Noxa1	1.09916	-0.243188	-0.855976
Plch1	1.09407	-0.22727	-0.866805
Dna2	1.09383	-0.226517	-0.867311
Ehmt1	1.11807	-0.309144	-0.808923
Rab8b	1.13609	-0.389241	-0.746851
Xpnpep2	1.10324	-0.256411	-0.846828
Zfp146	1.11608	-0.301565	-0.814512
Clca3b	1.14635	-0.453157	-0.693197
Rbmxl1	1.0813	-0.189806	-0.891495
Fer1l6	1.0987	-0.241695	-0.857001
Ralgapa2	1.08173	-0.191016	-0.890715
Setd7	1.08375	-0.196739	-0.887009
Sik2	1.12429	-0.334169	-0.790124
Prmt9	1.13042	-0.361216	-0.769203
Lipt1	1.09557	-0.23189	-0.863683
Hgsnat	1.11004	-0.279582	-0.830454
Gemin5	1.10608	-0.265917	-0.840164
Stag1	1.08595	-0.203066	-0.882882
Ttc13	1.08585	-0.202783	-0.883067
Larp1	1.0989	-0.242337	-0.856561
Depdc5	1.11801	-0.308934	-0.809079
Vnn1	1.14818	-0.46795	-0.680228
Ints7	1.11502	-0.297624	-0.8174
Dtl	1.12092	-0.320364	-0.80056
Thoc2	1.08587	-0.202849	-0.883024
Dlgap5	1.086	-0.203223	-0.882779
Wdhd1	1.09025	-0.215713	-0.874539
Bclaf1	1.11491	-0.297193	-0.817715
Cdkn3	1.12466	-0.335711	-0.788949
Prkci	1.10066	-0.247979	-0.852678
Phc3	1.13254	-0.371297	-0.761243
Ahdc1	1.10741	-0.270439	-0.836967
Ckap2	1.13607	-0.389134	-0.746938
Iars	1.10609	-0.265941	-0.840146
Jmjd1c	1.10274	-0.254757	-0.84798
Igsf8	1.12251	-0.326783	-0.795727
Rnmtl1	1.14748	-0.46205	-0.685426
Haus6	1.12057	-0.318958	-0.801614
Kmt2c	1.09956	-0.244461	-0.855102
Rnf144b	1.14083	-0.415893	-0.724939
Tmem237	1.10878	-0.275179	-0.833599
Ttc39b	1.09371	-0.226153	-0.867557
Itln1	1.09975	-0.854699	-0.245047
Cep44	1.13933	-0.407065	-0.732268
Sema7a	1.13731	-0.395765	-0.741547
Mlxip	1.08711	-0.206454	-0.88066
Sbf2	1.0829	-0.194338	-0.888567
Ttk	1.08503	-0.200412	-0.884617
Txnip	1.14323	-0.431024	-0.712207
Cdc40	1.11222	-0.287358	-0.824861
Cdk19	1.12443	-0.334738	-0.78969
C1rl	0.887543	-1.08346	0.195916
Ric1	1.09298	-0.223925	-0.869054
Fam63a	1.09244	-0.222281	-0.870156
Nup205	1.11445	-0.295495	-0.818954
Zcchc2	1.13117	-0.364723	-0.766445
Irs2	1.10695	-0.268875	-0.838074
Rccd1	1.08742	-0.207346	-0.880073
Prc1	1.11038	-0.280807	-0.829576
Zzz3	1.08469	-0.199437	-0.885253
Rreb1	1.10185	-0.251846	-0.850002
Rsad1	1.08359	-0.196302	-0.887292
Srrm2	1.08395	-0.197312	-0.886636
Arid4b	1.11372	-0.292821	-0.820901
Fn3krp	1.15349	-0.530903	-0.622584
Prrc2b	1.09809	-0.239776	-0.858315
Tnfsf10	1.08419	-0.198013	-0.88618
Neil3	1.13604	-0.388984	-0.747059
Prss23	1.14472	-0.441188	-0.703535
Ppl	1.09592	-0.232972	-0.862949
Tnrc18	1.11073	-0.282018	-0.828707
Uhrf1bp1	1.12255	-0.326936	-0.795612
Tusc3	1.11024	-0.280319	-0.829926
Hnrnpu	1.0837	-0.196589	-0.887106
Lmbrd2	1.10758	-0.271051	-0.836533
Wdr34	1.14088	-0.72467	-0.416215
Heca	1.09562	-0.23204	-0.863581
Etfbkmt	1.12473	-0.336016	-0.788715
Zfp292	1.09832	-0.240507	-0.857815
Rsbn1l	1.12906	-0.354982	-0.774082
Dtx4	1.10152	-0.250784	-0.850739
Fam60a	1.10868	-0.274831	-0.833847
Timeless	1.08234	-0.192747	-0.889596
Slc7a5	1.1156	-0.299787	-0.815816
Nup43	1.10746	-0.270637	-0.836827
Orc3	1.10308	-0.255878	-0.8472
Tph1	1.09786	-0.239036	-0.858821
Bub1b	1.11701	-0.305089	-0.811919
Klhl42	1.09278	-0.223323	-0.869458
Zfp704	1.14561	-0.447591	-0.698021
Prrc2c	1.10127	-0.249978	-0.851296
Cdk6	1.09941	-0.243972	-0.855438
Bcor	1.08647	-0.204581	-0.88189
Fbxl4	1.0944	-0.228264	-0.866134
5330417C22Rik	1.15156	-0.502088	-0.649473
Zbtb38	1.11761	-0.30738	-0.810228
Mybbp1a	1.09275	-0.223232	-0.869519
Gtpbp10	1.11209	-0.286882	-0.825204
Bptf	1.08256	-0.193372	-0.889192
Zfp609	1.10955	-0.277858	-0.831687
Btaf1	1.09465	-0.229046	-0.865606
Abcb1a	1.09247	-0.222376	-0.870092
Pogk	1.11672	-0.304004	-0.812718
Dhx33	1.12569	-0.340116	-0.785578
Dnph1	1.12502	-0.337247	-0.787775
Esrp1	1.10181	-0.251722	-0.850088
Siah1b	1.14569	-0.697506	-0.448188
Spen	1.08827	-0.209843	-0.878427
Ttc3	1.11806	-0.309116	-0.808943
Eml2	1.13077	-0.362845	-0.767924
Hlcs	1.14	-0.410965	-0.729039
4930579G18Rik	1.11125	-0.283868	-0.827377
Ino80d	1.08163	-0.190743	-0.89089
Foxa3	1.0836	-0.196325	-0.887277
Arhgef38	1.11963	-0.315217	-0.80441
Wdr43	1.10509	-0.26256	-0.842525
Fzd7	1.14513	-0.44409	-0.701041
Yeats2	1.12052	-0.31875	-0.80177
Arhgap11a	1.08276	-0.193921	-0.888837
Car8	1.15057	-0.490817	-0.659757
Tox	1.08333	-0.195555	-0.887778
Pum3	1.09329	-0.224887	-0.868408
Mettl18	1.12235	-0.326131	-0.79622
Cirh1a	1.15453	-0.560306	-0.594229
Tmtc4	1.08372	-0.196648	-0.887068
5730559C18Rik	1.10117	-0.249637	-0.851533
D11Wsu47e	1.14314	-0.430403	-0.712734
Pcca	1.1291	-0.355136	-0.773962
Bivm	1.09101	-0.21798	-0.87303
Amot	1.11626	-0.302247	-0.814011
Gm20604	1.12695	-0.345566	-0.781386
Utp15	1.09574	-0.232422	-0.863322
Tpp2	1.11318	-0.290857	-0.822328
Enc1	1.10864	-0.274706	-0.833936
Cir1	1.10813	-0.272926	-0.835203
Ipo9	1.12214	-0.325261	-0.796876
Tnfrsf18	1.13785	-0.398719	-0.739132
Pkp2	1.12703	-0.345894	-0.781133
Spidr	1.11245	-0.288191	-0.824259
Rapgef5	1.1336	-0.376478	-0.757117
Zbed3	1.11351	-0.292057	-0.821457
Ncapg2	1.11131	-0.284115	-0.8272
Wdr11	1.09828	-0.24039	-0.857895
4933440N22Rik	1.08223	-0.192437	-0.889797
Rassf4	1.13514	-0.3843	-0.750843
0610010F05Rik	1.11776	-0.307957	-0.809802
Sestd1	1.12114	-0.321212	-0.799924
Mkl1	1.08255	-0.193328	-0.889221
Pbrm1	1.0916	-0.219739	-0.871857
Tnfrsf14	1.15018	-0.486661	-0.663517
Gnl3	1.08403	-0.19754	-0.886488
Lgalsl	1.09169	-0.22002	-0.871669
Clspn	1.09333	-0.225	-0.868332
AA986860	1.12777	-0.349186	-0.778587
Sun2	1.12087	-0.320161	-0.800712
Asxl1	1.08474	-0.199574	-0.885164
Sin3a	1.11261	-0.288756	-0.823849
Ipo11	1.10643	-0.267102	-0.839328
Fam199x	1.08125	-0.189671	-0.891582
Immp1l	1.14015	-0.411822	-0.728327
Obfc1	1.14352	-0.432923	-0.710595
Mcts2	1.09183	-0.220459	-0.871376
D930007J09Rik	1.08942	-0.21324	-0.87618
Aida	1.10318	-0.256212	-0.846966
Rasef	1.12074	-0.319617	-0.80112
Tmem18	1.11931	-0.31398	-0.805331
Zfp866	1.12925	-0.355831	-0.773419
Hpdl	1.09805	-0.239648	-0.858402
Uevld	1.13562	-0.386773	-0.748848
Hilpda	1.15429	-0.550351	-0.603935
Tox3	1.12946	-0.356779	-0.772679
Capn13	1.13911	-0.405775	-0.733333
Wdfy3	1.09874	-0.241822	-0.856914
Cep164	1.11973	-0.31564	-0.804094
Pura	1.08139	-0.19006	-0.891331
Gls2	1.10068	-0.248048	-0.852631
Cep68	1.12967	-0.357735	-0.771932
Hepacam2	1.10451	-0.260635	-0.843875
Phlpp1	1.14586	-0.449451	-0.696413
Shisa2	1.12992	-0.358882	-0.771034
Zbtb39	1.08407	-0.197661	-0.886409
9930104L06Rik	1.0814	-0.190074	-0.891322
Gm6430	1.09686	-0.235891	-0.860966
Scml4	1.10748	-0.270686	-0.836792
Rpsa-ps2	1.13928	-0.406781	-0.732503
Shroom2	1.10712	-0.269468	-0.837655
Dpy19l4	1.08068	-0.188068	-0.892613
Cenpe	1.09574	-0.232416	-0.863326
1700120B22Rik	1.11065	-0.281748	-0.828901
Glb1	1.10705	-0.269218	-0.837832
Esf1	1.09359	-0.225785	-0.867804
Mms22l	1.09636	-0.234333	-0.862025
B230219D22Rik	1.09961	-0.244607	-0.855002
Hsf3	1.10334	-0.256758	-0.846586
Lyrm2	1.14055	-0.41422	-0.726334
Gvin1	1.12468	-0.335798	-0.788882
Teddm2	1.12755	-0.348199	-0.779351
Snx12	1.0807	-0.188129	-0.892574
1700018M17Rik	1.09104	-0.218078	-0.872965
E2f8	1.08859	-0.210798	-0.877796
Zfp84	1.09753	-0.237993	-0.859533
Plaur	1.14997	-0.484591	-0.665382
Vps13a	1.11797	-0.308782	-0.809191
Zfp322a	1.0998	-0.245218	-0.854582
Zfp526	1.11908	-0.313089	-0.805995
Gm7862	1.10795	-0.272296	-0.83565
Gm5424	1.13515	-0.384363	-0.750792
Epm2aip1	1.09738	-0.237524	-0.859853
Pramef8	1.10172	-0.251442	-0.850283
Mbtps2	1.08133	-0.189899	-0.891435
Mars2	1.10026	-0.246695	-0.853564
Zfp445	1.09044	-0.216278	-0.874163
Cd24a	1.0942	-0.227667	-0.866537
Zfp654	1.09499	-0.230102	-0.864893
Cldn2	1.0922	-0.221573	-0.87063
Abhd17b	1.09701	-0.236357	-0.860648
Xxylt1	1.12306	-0.329046	-0.794016
Rnf152	1.08281	-0.194063	-0.888745
Mis18bp1	1.08881	-0.21142	-0.877386
Fcgbp	1.11925	-0.313758	-0.805497
Rgmb	1.13928	-0.406771	-0.732511
Gm9823	1.09918	-0.243238	-0.855943
Ckap2l	1.09179	-0.220338	-0.871456
Coa7	1.08531	-0.20122	-0.884089
Cdca2	1.15395	-0.540863	-0.613084
Gm9833	1.15232	-0.511997	-0.640324
Apoo-ps	1.15454	-0.594057	-0.560481
Sorl1	1.11692	-0.304767	-0.812156
Proser1	1.12162	-0.323182	-0.798443
Polr1a	1.13717	-0.394999	-0.742172
Slc17a5	1.13726	-0.395482	-0.741777
Bdp1	1.10053	-0.247562	-0.852966
Zfp280b	1.09501	-0.230158	-0.864855
Rpp38	1.11652	-0.30325	-0.813273
Lgr4	1.1	-0.245859	-0.85414
Heatr1	1.09903	-0.242773	-0.856262
Ndufaf6	1.12703	-0.34589	-0.781136
Rps27rt	1.11551	-0.299435	-0.816074
Scg2	1.11491	-0.29719	-0.817717
Tmem123	1.12097	-0.320564	-0.80041
Sgms2	1.10119	-0.249707	-0.851484
Mblac2	1.15246	-0.638527	-0.513931
Ercc6l	1.10887	-0.275501	-0.83337
Tceanc	1.15405	-0.543478	-0.610573
Nup160	1.1166	-0.303526	-0.813071
Senp8	1.14698	-0.458035	-0.688944
Spats2	1.08724	-0.206816	-0.880422
B3glct	1.10193	-0.252098	-0.849827
Erich1	1.08415	-0.1979	-0.886254
Gm5963	1.15441	-0.554777	-0.599633
Cd177	1.14217	-0.424161	-0.718009
Nup188	1.13115	-0.364642	-0.766508
Asap2	1.09032	-0.215905	-0.874411
Zfp608	1.14138	-0.419232	-0.722147
Atad2b	1.12337	-0.33031	-0.793057
Gm609	1.13837	-0.401591	-0.736778
Phgdh	1.12891	-0.354277	-0.774631
Cbx7	1.1511	-0.654476	-0.496623
Hunk	1.15469	-0.573057	-0.581633
Aldh7a1	1.11199	-0.286545	-0.825448
BC048403	1.15436	-0.552774	-0.601582
Gm6457	1.12602	-0.341514	-0.784505
Cnn3	1.10373	-0.258043	-0.845689
Sirt5	1.14703	-0.458466	-0.688567
E130116L18Rik	1.1167	-0.303927	-0.812775
Gm9939	1.11843	-0.31053	-0.807896
Msi1	1.13437	-0.380367	-0.754005
Cpsf3	1.08161	-0.19068	-0.890931
Taf4b	1.15469	-0.580799	-0.573895
Trim65	1.09745	-0.237765	-0.859689
Miga1	1.1419	-0.422448	-0.71945
Zfp935	1.13774	-0.398078	-0.739657
Tead1	1.14542	-0.44616	-0.699257
Gm7353	1.08658	-0.204894	-0.881684
Cpsf6	1.09658	-0.235033	-0.861549
Cdca7	1.10125	-0.249908	-0.851345
Dach1	1.12994	-0.35899	-0.77095
Mettl4	1.11349	-0.291989	-0.821506
Tmem69	1.09238	-0.2221	-0.870277
A430033K04Rik	1.14849	-0.470636	-0.67785
Socs6	1.11447	-0.295568	-0.818901
Pla2g4a	1.12608	-0.341756	-0.784319
Lig1	1.0864	-0.204384	-0.882019
Foxk1	1.08627	-0.204007	-0.882265
Cntrl	1.12704	-0.345958	-0.781083
Mettl15	1.14962	-0.668503	-0.481118
Rbbp4	1.0901	-0.215247	-0.874849
Whsc1	1.11996	-0.316549	-0.803416
Mpp7	1.12381	-0.332129	-0.791677
E2f6	1.12342	-0.330539	-0.792884
Pus7	1.11834	-0.310188	-0.808149
Sptan1	1.09166	-0.219923	-0.871734
Zfp329	1.08638	-0.204306	-0.882069
Zfp809	1.14964	-0.481303	-0.668337
Mdn1	1.10256	-0.254183	-0.848379
Zfp729b	1.10148	-0.250654	-0.850828
Espl1	1.09751	-0.237939	-0.859569
Mcm9	1.12851	-0.352494	-0.776019
Hspd1-ps3	1.08227	-0.192534	-0.889734
0610039K10Rik	1.09946	-0.244136	-0.855326
Mfsd4a	1.11842	-0.310503	-0.807916
Trp53	1.08986	-0.214542	-0.875317
Taf1b	1.12585	-0.340767	-0.785079
2610008E11Rik	1.12096	-0.320499	-0.800459
Zfp937	1.12467	-0.335752	-0.788917
Zfp266	1.1133	-0.29128	-0.82202
Ang4	0.700976	-1.14514	0.444166
Plekhh1	1.0941	-0.227358	-0.866745
Gm11847	1.0856	-0.202056	-0.883543
Gm10093	1.15335	-0.528352	-0.625
Blnk	1.10949	-0.277681	-0.831814
Zfp873	1.08851	-0.210558	-0.877955
Zcchc14	1.11894	-0.312525	-0.806414
Cracr2a	1.12938	-0.772944	-0.35644
Hipk2	1.09038	-0.216109	-0.874276
Stx17	1.08743	-0.207378	-0.880052
Mdc1	1.08895	-0.211838	-0.877109
Bod1l	1.08505	-0.20047	-0.884579
Flot2	1.09756	-0.238085	-0.85947
Lancl2	1.11833	-0.310152	-0.808176
Borcs7	1.10886	-0.275471	-0.833391
Nsl1	1.1158	-0.300528	-0.815273
Rpl30-ps8	1.019	-0.979845	-0.0391597
Impdh2	1.08675	-0.205388	-0.88136
Klhl24	1.08219	-0.192321	-0.889871
Lrrc40	1.11923	-0.313645	-0.805581
Tmem117	1.14349	-0.432731	-0.710758
Tmed5	1.10126	-0.249923	-0.851334
Utp14a	1.13154	-0.36651	-0.765034
Ptcd3	1.08903	-0.212089	-0.876943
Zkscan8	1.12225	-0.325739	-0.796516
Klk1	1.13084	-0.363195	-0.767648
Med14	1.10391	-0.258625	-0.845282
Gm22249	1.14526	-0.44503	-0.700231
Snora28	1.10487	-0.26183	-0.843037
Gm22980	1.1547	-0.57735	-0.57735
Snord59a	1.1547	-0.57735	-0.57735
Gm26202	1.1547	-0.57735	-0.57735
Snord58b	1.1547	-0.57735	-0.57735
Gm24610	0.692808	-1.14641	0.453603
Mir200a	1.1547	-0.57735	-0.57735
Mir31	1.1143	-0.819356	-0.294943
Mir186	1.1547	-0.57735	-0.57735
Mir26b	1.10441	-0.260304	-0.844107
Mir192	1.11279	-0.289438	-0.823356
Mir200b	1.1547	-0.57735	-0.57735
Gm26397	1.1079	-0.835762	-0.272138
Gm24494	1.11322	-0.290995	-0.822227
Gm23851	1.12795	-0.349982	-0.77797
Snord35a	1.1547	-0.57735	-0.57735
Gm26109	1.1547	-0.57735	-0.57735
Hnrnpr	1.10343	-0.257049	-0.846383
Med18	1.12247	-0.326599	-0.795866
Cyp4a10	1.10366	-0.25781	-0.845851
Ipo7	1.09777	-0.238777	-0.858998
Msl2	1.10375	-0.258119	-0.845636
4931406P16Rik	1.11334	-0.291433	-0.821909
Gm10179	1.14444	-0.439216	-0.705225
Vsig10	1.12538	-0.338782	-0.786601
Gm3608	1.14141	-0.419398	-0.722009
Lrch1	1.14661	-0.455115	-0.691493
Trp53i11	1.09911	-0.243023	-0.85609
Sort1	1.09526	-0.230918	-0.864341
Hist2h2be	1.10369	-0.257898	-0.84579
Gm10260	1.12793	-0.349881	-0.778048
RP23-33N12.2	1.11082	-0.282356	-0.828464
Msi2	1.08102	-0.189024	-0.891998
Fam57a	1.08178	-0.191169	-0.890615
Spdl1	1.09378	-0.226377	-0.867406
Fv1	1.15352	-0.531567	-0.621954
Fryl	1.0975	-0.237914	-0.859586
Gm10306	1.1079	-0.835762	-0.272138
Zfp65	1.08104	-0.189078	-0.891963
Tia1	1.15145	-0.500686	-0.65076
Ttc9c	1.08737	-0.207199	-0.88017
2610005L07Rik	1.11437	-0.295209	-0.819163
Tuba1a	1.10103	-0.2492	-0.851835
Phf20l1	1.12251	-0.326794	-0.79572
Tmem254c	1.15222	-0.510569	-0.641649
Gm6712	0.793722	-1.12316	0.329433
Gm16401	1.1023	-0.253319	-0.84898
Oip5	1.10183	-0.251777	-0.85005
Atoh1	1.14106	-0.417259	-0.723798
4930599N23Rik	1.15364	-0.533888	-0.619748
Gm10479	1.1547	-0.57735	-0.57735
2500004C02Rik	1.11381	-0.293152	-0.82066
Gm10491	1.13929	-0.732478	-0.406812
Gm10509	1.15362	-0.620003	-0.53362
Gm10602	1.12759	-0.348373	-0.779217
Gm6091	1.15422	-0.548208	-0.60601
4930513N10Rik	1.10309	-0.255934	-0.84716
Znhit6	1.0992	-0.243296	-0.855903
Zfp568	1.11254	-0.288515	-0.824024
Ceacam1	1.08652	-0.204712	-0.881803
Gm15441	1.14041	-0.413369	-0.727042
Defa23	1.14271	-0.715098	-0.427611
Mroh8	1.11428	-0.294868	-0.819412
Lrrc31	1.14647	-0.454057	-0.692414
Ccl28	1.08565	-0.202205	-0.883445
Kiz	1.12239	-0.326275	-0.796111
Gas2l3	1.08687	-0.205743	-0.881127
Qser1	1.09668	-0.23533	-0.861347
Gm10812	1.12791	-0.349805	-0.778107
Zbtb2	1.08076	-0.188301	-0.892464
Alg10b	1.09478	-0.229436	-0.865343
1700001L05Rik	1.11509	-0.297887	-0.817207
Urad	1.13991	-0.41043	-0.729483
Txnrd2	1.08187	-0.19142	-0.890454
Gm26384	1.15466	-0.569299	-0.585364
Sox4	1.13386	-0.377816	-0.756048
Mir802	0.829951	-1.11024	0.280284
Gm22935	1.08951	-0.2135	-0.876008
Gm22270	1.10614	-0.266121	-0.840019
Gm24789	1.1547	-0.57735	-0.57735
Snord91a	1.15088	-0.494207	-0.656678
Snord4a	0.626124	-1.15329	0.527162
Gm22772	1.14861	-0.471756	-0.676857
Snord89	1.12791	-0.349805	-0.778107
Snord83b	0.99601	-1.00394	0.00793213
Chml	1.14383	-0.43501	-0.708818
Gm17106	1.14097	-0.724246	-0.416723
Zfp984	1.12454	-0.335188	-0.789348
Nkain1	1.11117	-0.283601	-0.827569
Dph1	1.15469	-0.572557	-0.582131
Zfp970	1.09738	-0.237549	-0.859836
Fastkd5	1.10725	-0.269897	-0.837351
BC005561	1.12122	-0.321547	-0.799672
Jrkl	1.1254	-0.338869	-0.786534
Prps1l3	1.08718	-0.206644	-0.880535
Gm4204	1.12112	-0.32116	-0.799963
Mptx2	1.11732	-0.811039	-0.306282
Tmppe	1.10359	-0.257577	-0.846014
Gm2223	1.09387	-0.226651	-0.867221
Utp14b	1.11306	-0.290405	-0.822655
Med12	1.14087	-0.416111	-0.724757
Kifc1	1.11234	-0.2878	-0.824541
Snord98	1.1547	-0.57735	-0.57735
Gm25540	1.12791	-0.349805	-0.778107
Gm5406	1.15052	-0.490254	-0.660267
Gm12219	1.08617	-0.882465	-0.203704
Gm15760	1.12791	-0.349805	-0.778107
Gm11226	1.08125	-0.189667	-0.891584
Gm12208	1.1547	-0.57735	-0.57735
Gm12112	1.15297	-0.521702	-0.631264
Rps13-ps4	1.15078	-0.493088	-0.657695
Gm13331	1.13081	-0.363055	-0.767758
Hmgb1-ps2	1.12745	-0.347778	-0.779677
Gm14680	1.09127	-0.21876	-0.87251
Gm13991	1.13909	-0.405697	-0.733398
Ak3l2-ps	1.08602	-0.203284	-0.882739
H3f3c	1.1449	-0.702443	-0.44246
Gm11585	1.14496	-0.442831	-0.702124
Btc	1.14327	-0.431287	-0.711984
Gm12928	1.11169	-0.285468	-0.826225
Gm12183	1.10129	-0.250024	-0.851265
Gm13829	1.1547	-0.57735	-0.57735
Gm12418	1.11189	-0.825713	-0.286177
Gm15361	1.13953	-0.408176	-0.73135
Vcp-rs	1.14088	-0.41619	-0.724691
Llph-ps2	1.08442	-0.885762	-0.198656
Gm12346	1.09711	-0.236693	-0.860419
Gm12941	1.12791	-0.349805	-0.778107
Gm12696	1.14337	-0.431949	-0.711422
Gm15452	1.10484	-0.261742	-0.843099
Gm26424	0.704402	-1.14458	0.440178
Gm22478	1.15249	-0.514339	-0.638147
Mir1898	1.12791	-0.349805	-0.778107
Mir1905	1.1547	-0.57735	-0.57735
Gm16276	0.935203	-1.05416	0.118953
Gm16185	1.13634	-0.390557	-0.745784
Gm17477	1.10905	-0.276128	-0.832923
1700060J05Rik	1.08424	-0.198141	-0.886097
Gm15471	1.13299	-0.373501	-0.759491
Gm11615	1.14644	-0.453857	-0.692588
Gm12758	1.13396	-0.378316	-0.755648
Gm13091	1.07553	-0.901675	-0.173851
Gm16104	1.15198	-0.507365	-0.644614
4930538E20Rik	1.15294	-0.631602	-0.521343
Gm12146	1.10998	-0.279397	-0.830587
2210411M09Rik	1.12516	-0.33783	-0.787329
Gm16090	1.08181	-0.191252	-0.890562
Gm15868	1.10776	-0.271652	-0.836107
A330035P11Rik	1.08741	-0.207315	-0.880093
Appbp2os	1.14685	-0.456998	-0.68985
Gm15243	1.06948	-0.911775	-0.157709
Gm15163	1.14032	-0.412857	-0.727467
Tsix	1.15469	-0.573552	-0.58114
4930470G03Rik	1.13759	-0.39728	-0.74031
Gm4285	1.11862	-0.311282	-0.807338
Gm11802	1.1375	-0.396805	-0.740698
Gm15829	1.11711	-0.305491	-0.811623
Gm11832	0.965207	-1.03149	0.0662882
Gm11508	1.09619	-0.233806	-0.862383
Gm11670	1.14294	-0.429099	-0.713839
2210013O21Rik	1.13055	-0.768718	-0.361834
1700007J10Rik	1.13763	-0.397512	-0.74012
Gm16214	1.13018	-0.360093	-0.770085
AV064505	1.11332	-0.821974	-0.291345
Gm15569	1.12322	-0.329686	-0.793531
9330162012Rik	1.1327	-0.372051	-0.760644
Gm15835	1.15305	-0.523105	-0.629947
2210417A02Rik	1.1312	-0.364865	-0.766332
B130055M24Rik	1.11526	-0.298491	-0.816766
Xist	1.15042	-0.489165	-0.661253
9130208D14Rik	1.11163	-0.285244	-0.826386
Pla2g10os	1.12975	-0.771636	-0.358113
Gm16876	1.14444	-0.439216	-0.705225
Gm15655	1.12839	-0.351948	-0.776444
Man2c1os	1.14845	-0.4703	-0.678148
4932702P03Rik	1.08729	-0.206961	-0.880326
Gm11973	1.08623	-0.203876	-0.882352
Itpr3os	1.09244	-0.222296	-0.870146
Cbfa2t2-ps1	1.13661	-0.39199	-0.744621
Gm11948	1.14925	-0.477565	-0.671683
Eldr	1.14543	-0.699199	-0.446227
Gm14820	1.09687	-0.235935	-0.860936
Gm11193	1.15305	-0.630025	-0.523021
Gm15592	1.13436	-0.380298	-0.754059
E130215H24Rik	1.14669	-0.455722	-0.690964
4930577N17Rik	1.14896	-0.47485	-0.674106
Ppp1r18os	1.09747	-0.237802	-0.859663
Gm13427	1.14208	-0.42357	-0.718506
1700087M22Rik	1.15343	-0.529732	-0.623694
Gm12256	1.1536	-0.620424	-0.533177
Gm26280	1.1547	-0.57735	-0.57735
Gm25970	1.1547	-0.57735	-0.57735
Mir1968	1.1547	-0.57735	-0.57735
Gm22551	1.14618	-0.694344	-0.451836
Gm24400	1.1547	-0.57735	-0.57735
Gm25982	1.1547	-0.57735	-0.57735
Gm24501	1.1547	-0.57735	-0.57735
Gm25048	1.1547	-0.57735	-0.57735
Gm25835	1.1528	-0.519049	-0.633751
Tnfsf13	1.08526	-0.201083	-0.884179
Gm16568	1.15029	-0.487795	-0.662492
Cbx6	1.13598	-0.388635	-0.747342
1810008B01Rik	1.09528	-0.230996	-0.864288
Gm3531	1.11832	-0.310112	-0.808205
Mfsd14a	1.09525	-0.23088	-0.864366
Gm15446	1.12449	-0.334982	-0.789504
Gm15629	1.1182	-0.309663	-0.808539
Gm16577	1.15345	-0.530184	-0.623265
Shprh	1.08785	-0.208618	-0.879235
Gm16163	1.13904	-0.405396	-0.733647
Gm15795	1.04554	-0.947194	-0.0983449
Gm16285	1.13487	-0.751985	-0.382881
Gm16549	1.11558	-0.299695	-0.815884
Tarbp1	1.13052	-0.361672	-0.768845
Gm17324	1.15462	-0.58922	-0.565399
Gm17110	1.12511	-0.337625	-0.787486
Gm17364	1.08202	-0.191844	-0.89018
Arf4os	1.10871	-0.274957	-0.833757
Gm17112	1.15052	-0.490289	-0.660235
5830462I19Rik	1.12269	-0.327498	-0.795187
Ccdc152	1.02091	-0.977686	-0.0432263
Gm17108	1.13761	-0.397409	-0.740204
Gm17025	1.13506	-0.383892	-0.751171
2010016I18Rik	1.13168	-0.367137	-0.764539
Gm17349	1.09159	-0.219711	-0.871875
4930515G01Rik	1.08198	-0.191708	-0.890268
Gm20548	1.13612	-0.746711	-0.389414
Gm4189	1.11958	-0.315022	-0.804555
Gm20402	1.10527	-0.263191	-0.842082
Zfp141	1.14879	-0.473314	-0.675472
Gm20406	1.11629	-0.302383	-0.813912
Gm20531	1.09181	-0.220384	-0.871426
Gm23564	1.1547	-0.57735	-0.57735
Gm23639	1.1547	-0.57735	-0.57735
Gm24563	1.12791	-0.349805	-0.778107
Mir3109	0.98504	-1.01432	0.0292777
Gm24366	1.10441	-0.260304	-0.844107
Gm28727	1.15467	-0.57052	-0.584154
Mir5620	0.710106	-1.1436	0.433498
Mir5619	1.1547	-0.57735	-0.57735
Gm23966	1.10441	-0.260304	-0.844107
Gm21958	1.13264	-0.371766	-0.760871
Gm22392	1.15048	-0.66066	-0.48982
Defa36	1.02766	-0.969831	-0.0578276
Gm22615	1.1547	-0.57735	-0.57735
Defa32	1.08663	-0.205047	-0.881583
Gm26285	1.1547	-0.57735	-0.57735
Defa20	1.07446	-0.903496	-0.170965
Zfp799	1.11099	-0.282969	-0.828024
Zfp748	1.15359	-0.533029	-0.620565
Gm8989	1.1318	-0.367728	-0.764072
Zfp969	1.14366	-0.433847	-0.709809
Gm8979	1.12665	-0.344242	-0.782407
Rnaset2a	1.12196	-0.324537	-0.797423
Rab11b-ps2	1.11509	-0.297877	-0.817214
Gm21378	1.09391	-0.226772	-0.86714
Zfp97	1.13628	-0.746042	-0.390239
Snord88c	1.1547	-0.57735	-0.57735
Gm25596	1.14351	-0.432873	-0.710637
E230013L22Rik	1.10889	-0.275565	-0.833324
Gm26566	1.12686	-0.345152	-0.781705
B230354K17Rik	1.10659	-0.267641	-0.838947
D130020L05Rik	1.14451	-0.439687	-0.704822
4930507D05Rik	1.15453	-0.559994	-0.594535
Gm26625	1.08883	-0.211496	-0.877335
Gm10524	1.13669	-0.392408	-0.744281
Gm26778	1.1456	-0.447464	-0.698132
Gm26699	1.11763	-0.30746	-0.810169
BC065403	1.08981	-0.214386	-0.87542
Gm26649	1.15044	-0.489378	-0.661061
Gm26568	1.10053	-0.247564	-0.852965
Zfp87	1.14472	-0.441172	-0.703549
Gm26668	1.11394	-0.293606	-0.82033
Gm26782	1.08904	-0.212126	-0.876918
Gm26892	1.15392	-0.540318	-0.613607
Gm26735	1.12651	-0.343639	-0.782871
Gm26737	1.15136	-0.499663	-0.651697
Gm26586	1.0948	-0.229495	-0.865303
Gm2366	1.14197	-0.422929	-0.719045
Gm26749	1.15463	-0.588214	-0.566418
Gm26827	1.1547	-0.57735	-0.57735
Gm26738	1.11894	-0.806406	-0.312536
B230344G16Rik	1.08107	-0.189145	-0.891921
Gm26809	1.14101	-0.724029	-0.416982
B230104I21Rik	1.13049	-0.361542	-0.768948
Gm9625	1.13438	-0.380424	-0.753959
Gm26577	1.1136	-0.29236	-0.821237
Gm26916	1.08406	-0.19764	-0.886423
Gm27038	1.14663	-0.455315	-0.691318
Gm26935	1.09378	-0.226381	-0.867403
Gm27520	1.15312	-0.524334	-0.62879
Mir130c	1.1148	-0.29681	-0.817994
Gm27997	0.982734	-1.01641	0.033681
Mir6909	1.14351	-0.432873	-0.710637
Gm27149	1.13127	-0.365194	-0.766073
Mir8099-2	1.10531	-0.263307	-0.842
Mir7651	1.10441	-0.260304	-0.844107
Kctd12	1.12868	-0.353243	-0.775437
Mir6937	1.1547	-0.57735	-0.57735
Gm27798	1.1547	-0.57735	-0.57735
Anxa11os	1.12418	-0.333712	-0.790472
Gm28033	1.1547	-0.57735	-0.57735
Mir6386	1.11885	-0.312176	-0.806673
Mir6942	1.08951	-0.2135	-0.876008
Gm27286	1.14726	-0.460295	-0.686966
Mir7013	1.1547	-0.57735	-0.57735
Mir7031	1.1547	-0.57735	-0.57735
Atf7	1.08228	-0.192572	-0.889709
Mir8116	0.713498	-1.143	0.429502
Mir7085	1.1547	-0.57735	-0.57735
Gm27735	1.10344	-0.84637	-0.257067
Gm28857	1.13824	-0.400862	-0.737376
Gm29361	1.13023	-0.360313	-0.769913
Gm29542	1.09433	-0.22806	-0.866272
Gm5527	1.10058	-0.247731	-0.852849
Gm29093	1.1014	-0.25037	-0.851025
Gm6473	1.15386	-0.615104	-0.538755
Gm28610	1.13931	-0.732398	-0.406908
Gm10138	1.0999	-0.245526	-0.85437
Gm26728	1.10529	-0.263232	-0.842053
Gm28529	1.09031	-0.215884	-0.874425
C78334	1.13122	-0.364958	-0.766259
Gm38058	1.09378	-0.226382	-0.867402
Thap6	1.08162	-0.190706	-0.890914
Gm37795	1.11263	-0.288861	-0.823774
Gm20731	1.08076	-0.188301	-0.892463
Gm4430	1.11175	-0.285677	-0.826074
Gm37305	1.10219	-0.252966	-0.849225
Gm37905	1.0872	-0.206718	-0.880486
4933431K14Rik	1.09965	-0.244725	-0.85492
Gm37415	1.13358	-0.376414	-0.757168
Gm37270	1.13775	-0.398163	-0.739588
Gm37676	1.15362	-0.533651	-0.619974
Gm37563	1.11944	-0.314485	-0.804955
B230377A18Rik	1.15469	-0.572597	-0.58209
Gm37592	1.1361	-0.389272	-0.746826
Gm37256	1.11982	-0.803841	-0.315979
Gm42686	1.0846	-0.199178	-0.885422
Dmrt1i	1.09971	-0.244941	-0.854772
Gm43106	1.09545	-0.231515	-0.863937
Gm44471	1.15003	-0.485121	-0.664905
Gm44394	1.14663	-0.455315	-0.691318
Gm7774	1.13289	-0.373017	-0.759876
Gm42457	1.14745	-0.461871	-0.685583
Gm43714	1.14316	-0.430527	-0.712629
Gm44454	1.1547	-0.57735	-0.57735
Gm43859	1.15422	-0.548208	-0.60601
Gm43292	1.08598	-0.203172	-0.882813
Gm42928	1.12504	-0.337335	-0.787708
Gm9515	1.15456	-0.561621	-0.592938
Gm44330	1.1547	-0.57735	-0.57735
4932422M17Rik	1.10105	-0.249257	-0.851795
Gm43240	1.15185	-0.505656	-0.646191
Gm43555	1.14942	-0.479223	-0.670201
Gm43672	1.09389	-0.226719	-0.867175
Gm43361	1.08986	-0.21454	-0.875318
Gm21049	1.13365	-0.376738	-0.75691
Gm43646	1.11005	-0.279629	-0.830421
4930447N08Rik	1.12996	-0.359108	-0.770857
Gm42839	1.1411	-0.417545	-0.723559
Gm20186	1.09073	-0.873589	-0.21714
Gm42882	1.15351	-0.622197	-0.53131
Gm43701	1.10254	-0.254112	-0.848429
Gm42469	1.15302	-0.522599	-0.630423
Gm43198	1.15367	-0.619102	-0.534566
Gm19265	1.10495	-0.262107	-0.842843
Gm42670	1.09129	-0.218816	-0.872473
Gm44097	1.09616	-0.233708	-0.86245
Gm44140	1.113	-0.290172	-0.822824
Gm44238	1.1447	-0.703662	-0.441041
Gm44126	1.15437	-0.601084	-0.553287
Gm44085	1.1361	-0.389272	-0.746826
Gm44223	1.09744	-0.237733	-0.85971
Gm44287	1.14175	-0.720248	-0.421497
Gm44649	1.08669	-0.205229	-0.881464
Gm44706	1.08404	-0.197582	-0.886461
Gm19366	0.611182	-1.15403	0.542844
4933430L12Rik	1.12662	-0.344098	-0.782518
Gm45226	0.800641	-1.1209	0.320256
Glud-ps	1.13827	-0.737245	-0.401021
Gm44560	1.12973	-0.358018	-0.77171
1700016B15Rik	1.11556	-0.299631	-0.815931
Gm45022	1.1522	-0.510312	-0.641887
Gm10297	0.839548	-1.10634	0.26679
Krt8-ps	1.15065	-0.491675	-0.658978
4930560O18Rik	1.15402	-0.542695	-0.611325
Gm45515	1.15258	-0.515653	-0.636923
RP23-462D5.5	1.15425	-0.604982	-0.54927
Gm2225	1.1413	-0.72257	-0.418727
Gm9860	1.09901	-0.242681	-0.856325
RP23-106I21.5	1.08923	-0.212673	-0.876556
Gm45412	1.11689	-0.304645	-0.812247
RP23-220F20.2	0.880696	-1.08709	0.206399
Gm9908	1.09459	-0.865729	-0.228864
RP24-302M13.5	1.12296	-0.32864	-0.794323
RP23-385N1.1	1.09481	-0.865278	-0.229531
RP23-403G9.9	0.85263	-1.10068	0.248048
RP23-98C9.8	1.13824	-0.737369	-0.40087
RP23-410B24.5	1.11452	-0.295761	-0.81876
RP23-430K5.3	1.12973	-0.358043	-0.771691
RP24-77I7.2	1.13058	-0.361945	-0.768631
RP23-193N1.2	1.09642	-0.234516	-0.861901
CAAA01180111.2	1.11633	-0.813808	-0.302524
RP23-453B15.7	1.14047	-0.413739	-0.726733
RP23-203P12.5	1.13141	-0.365883	-0.765529
RP23-3F1.8	1.14286	-0.42859	-0.71427
RP23-331E5.10	1.12317	-0.793675	-0.329496

## Sheet: Cluster 4
Cluster 4	Z-score
Gene symbol	Control	Low	High
Mx1	-0.845677	-0.258061	1.10374
Cfp	-0.309213	-0.808872	1.11808
Tchp	-0.544626	-0.609468	1.15409
Akap8l	-0.815596	-0.300087	1.11568
Arrdc2	-0.966442	-0.0640381	1.03048
Apoe	-0.941242	-0.108644	1.04989
Grik5	-0.648827	-0.502791	1.15162
Rnf215	-0.760426	-0.372325	1.13275
Kifc2	-0.776302	-0.352131	1.12843
Pard6a	-1.01398	0.0285805	0.985403
Hspa1l	-0.736774	-0.401595	1.13837
G0s2	-1.12825	0.776954	0.351292
Acaa1b	-0.753037	-0.381572	1.13461
Ager	-0.747345	-0.388631	1.13598
Gnrh1	-0.946087	-0.100271	1.04636
Tha1	-0.672122	-0.477074	1.1492
Rac3	-0.421491	-0.720253	1.14174
Cuedc1	-0.776739	-0.351567	1.12831
Abi3	-1.0223	0.046201	0.976099
Pcsk4	-0.791371	-0.332531	1.1239
Slc1a4	-0.363762	-0.767202	1.13096
Hmg20b	-0.865407	-0.229342	1.09475
Scgn	0.563046	-1.15458	0.591538
Gadd45g	-0.818229	-0.296489	1.11472
Pdlim7	-0.193171	-0.889322	1.08249
Fam193b	-0.777401	-0.350716	1.12812
S100z	-0.552973	-0.601389	1.15436
Mss51	-0.702068	-0.442896	1.14496
Pmm1	-0.912981	-0.155759	1.06874
Grina	-0.992032	-0.0157494	1.00778
Chkb	-0.823993	-0.288558	1.11255
Ypel1	-0.809485	-0.308385	1.11787
Cbr3	-0.930417	-0.127026	1.05744
Setd4	-0.699813	-0.445516	1.14533
4930415O20Rik	-0.498923	-0.652374	1.1513
Prpf40b	-0.43739	-0.706787	1.14418
Frs3	-1.11064	0.281726	0.828916
Guca1a	-0.877906	-0.210633	1.08854
Rgs11	-0.568652	-0.586005	1.15466
Rpl36-ps2	-0.119622	-0.934808	1.05443
Lpxn	-0.175893	-0.900383	1.07628
Rps6kb2	-0.747528	-0.388404	1.13593
Doc2g	-0.891763	-0.18939	1.08115
Pcyt2	-0.867978	-0.225526	1.0935
Sectm1a	-0.893833	-0.186169	1.08
Ddit3	-0.921467	-0.141906	1.06337
Lmntd2	-0.780472	-0.34675	1.12722
Tmem89	-0.922131	-0.140811	1.06294
Nmb	-1.05467	0.120203	0.934465
Gng13	-1.15199	0.507467	0.64452
Ptpn18	-0.685531	-0.46193	1.14746
Glb1l	-0.907685	-0.164284	1.07197
Tatdn3	-0.406719	-0.732554	1.13927
Nr4a2	0.548979	-1.15424	0.605264
Tmem141	-0.82527	-0.286792	1.11206
Chac1	-1.079	0.18338	0.895619
Ptpn22	-0.953401	-0.0874537	1.04085
Hcn3	-1.07264	0.166068	0.90657
Ecm1	-0.119633	-0.934802	1.05443
Riiad1	-0.0262463	-0.986618	1.01286
Slc6a9	-0.650636	-0.500821	1.15146
Mmp23	-0.921269	-0.142231	1.0635
Mapre3	-0.914423	-0.153421	1.06784
Hpd	0.534517	-1.15367	0.619149
Mfsd7a	-0.425128	-0.717194	1.14232
Akr1b8	-0.582493	-0.572193	1.15469
Ttll3	-0.868843	-0.22424	1.09308
Rasgrp4	-0.882644	-0.20343	1.08607
Nupr1	-0.857307	-0.241248	1.09856
Slc5a2	-0.765893	-0.365423	1.13132
Acsm5	-0.587295	-0.567348	1.15464
Praf2	-1.13219	0.762578	0.369615
Gabre	-0.81241	-0.304423	1.11683
Mt4	-0.657917	-0.492844	1.15076
Mt2	-0.779165	-0.34844	1.1276
Mt1	-0.853952	-0.246132	1.10008
Bco1	-0.588664	-0.565962	1.15463
Pbx4	-0.741544	-0.395769	1.13731
Gclc	-0.617788	-0.535946	1.15373
Hsf4	-0.806852	-0.311935	1.11879
Rhov	-0.728913	-0.411117	1.14003
Tle6	0.0805074	-1.03782	0.957313
Usp35	-0.659112	-0.491528	1.15064
Zfp692	-0.859043	-0.238711	1.09775
Cep85	-0.817352	-0.29769	1.11504
Slc16a9	-1.13208	0.763023	0.369053
Ankrd9	-0.999313	-0.00137318	1.00069
Dlec1	-0.770098	-0.360076	1.13017
Scarf1	-0.691966	-0.454572	1.14654
2410017I17Rik	-1.05575	0.122846	0.932902
Gdf15	-0.543736	-0.610324	1.15406
Aspdh	-1.03143	0.0661386	0.965289
9130409I23Rik	-0.791077	-0.332918	1.12399
1110008P14Rik	-0.732958	-0.40623	1.13919
Ttc36	-0.809667	-0.308139	1.11781
Nrtn	-1.04272	0.0917664	0.950954
Foxp3	-1.01545	0.0316591	0.983795
Thap3	-0.530921	-0.622567	1.15349
Ccdc114	-1.14471	0.70363	0.441078
Slc25a28	-0.791448	-0.33243	1.12388
Plppr2	-0.734219	-0.404701	1.13892
Tspyl2	-0.875956	-0.213579	1.08953
Nkx6-2	-1.06847	0.155051	0.913418
Rpl21	-0.846366	-0.257073	1.10344
Mapk1ip1	-0.753609	-0.380859	1.13447
Metap1d	0.131711	-1.05933	0.927618
Gm5617	-0.958056	-0.0791806	1.03724
Frmd8os	-1.1514	0.500097	0.651299
0610009L18Rik	-0.241625	-0.857049	1.09867
Vwce	-0.776552	-0.351808	1.12836
Adamtsl5	-0.871847	-0.219753	1.0916
Ccdc84	-0.77982	-0.347593	1.12741
Plekhd1os	-1.14692	0.689342	0.45758
Trp53i13	-1.15391	0.539994	0.613917
Lingo4	-0.697591	-0.448089	1.14568
Cnpy1	-1.0905	0.216462	0.874041
1700029I15Rik	-0.624143	-0.529258	1.1534
Zfp688	-0.889035	-0.193614	1.08265
C87977	-1.09516	0.230604	0.864553
Hnf4aos	-0.891382	-0.189981	1.08136
Ltb4r1	-1.13347	0.375869	0.757604
Odf3b	-1.0052	0.0104724	0.994723
Ccdc88b	-1.15442	0.599173	0.555249
Angptl8	-0.756381	-0.377399	1.13378
Slc25a47	-0.443371	-0.70166	1.14503
Yjefn3	-1.13837	0.401607	0.736764
Fam183b	0.565904	-1.15463	0.588721
Tsku	-0.832664	-0.27649	1.10915
Sprr2f	-0.825382	-0.286636	1.11202
Zfp579	-0.622672	-0.53081	1.15348
2010001K21Rik	-0.958668	-0.0780851	1.03675
Rpl31-ps13	-0.21675	-0.873849	1.0906
Slc6a7	-0.528963	-0.624422	1.15338
Sh2d6	0.383993	-1.13508	0.75109
5830454E08Rik	-0.254986	-0.84782	1.10281
Socs3	-1.03852	0.0820975	0.956421
Dand5	-0.660084	-0.490456	1.15054
1700016K19Rik	-0.91739	-0.148592	1.06598
9130230L23Rik	-0.801091	-0.319656	1.12075
Tmem150a	-0.731884	-0.40753	1.13941
Ces1g	-0.736025	-0.402507	1.13853
Gm10012	-0.486376	-0.663773	1.15015
Gstm1	-0.805716	-0.313464	1.11918
Fcer1g	-0.700478	-0.444744	1.14522
Pla2g2a	-1.06807	0.154008	0.914062
Gm10059	-0.747452	-0.388499	1.13595
Gm8129	-1.1503	0.662333	0.487971
Gm7331	-1.10801	0.272533	0.835482
Dbp	-0.77494	-0.353881	1.12882
Pyroxd2	-0.696568	-0.449272	1.14584
Nlrp9b	-1.02643	0.0551491	0.971284
Eno3	-0.442417	-0.70248	1.1449
Gmfg	-1.00439	0.00884803	0.995547
Dlgap4	-0.779023	-0.348622	1.12765
Defa35	-0.0418517	-0.978417	1.02027
Gm6030	-0.774198	-0.354832	1.12903
Ftl1-ps1	-0.967094	-0.0628474	1.02994
Ppox	-0.931964	-0.124427	1.05639
AI413582	-1.00057	0.00113939	0.99943
Gm14176	0.188864	-1.08097	0.892101
Defa34	0.157322	-1.06934	0.912014
Hcst	-0.466097	-0.681864	1.14796
Plcxd1	-0.945456	-0.101366	1.04682
mt-Rnr1	-0.748909	-0.386697	1.13561
mt-Rnr2	-0.712463	-0.430723	1.14319
mt-Nd1	-0.69689	-0.4489	1.14579
mt-Tq	-0.666226	-0.483653	1.14988
mt-Nd2	-0.684694	-0.462883	1.14758
mt-Tw	-0.646545	-0.505271	1.15182
mt-Ta	-0.632828	-0.520034	1.15286
mt-Tn	-0.88021	-0.207138	1.08735
mt-Ty	-0.814689	-0.301325	1.11601
mt-Co1	-0.701313	-0.443775	1.14509
mt-Ts1	-0.808587	-0.309597	1.11818
mt-Co2	-0.775879	-0.352674	1.12855
mt-Atp6	-0.62588	-0.527421	1.1533
mt-Co3	-0.67003	-0.479414	1.14944
mt-Nd3	-0.353747	-0.775045	1.12879
mt-Nd4	-0.710011	-0.433609	1.14362
mt-Nd5	-0.664498	-0.485573	1.15007
mt-Nd6	-0.701004	-0.444133	1.14514
mt-Te	-0.676686	-0.471949	1.14863
mt-Cytb	-0.672123	-0.477073	1.1492
mt-Tt	-0.898548	-0.178786	1.07733
mt-Tp	-0.685227	-0.462276	1.1475
Gm22748	-0.556718	-0.59774	1.15446
Snord49b	0.0992986	-1.04594	0.946646
n-R5s96	-0.57735	-0.57735	1.1547
Snord42a	-0.928781	-0.129769	1.05855
Gm22358	-0.488369	-0.661974	1.15034
Gm22043	-0.712399	-0.430799	1.1432
Rn7sk	-0.772413	-0.357119	1.12953
Gm24045	-0.92612	-0.134206	1.06033
Gm23245	-0.417434	-0.723651	1.14109
Snora34	-0.364222	-0.76684	1.13106
Mir210	-1.06733	0.152085	0.915246
Mirlet7b	-1.14858	0.471479	0.677102
Mir194-1	-1.12324	0.329766	0.79347
Gm22753	-0.0780021	-0.958715	1.03672
Mirlet7c-2	-0.0974481	-0.947709	1.04516
Gm23346	-0.660303	-0.490214	1.15052
mt-Nd4l	-0.27272	-0.835349	1.10807
H2-K2	-0.886324	-0.197793	1.08412
Ms4a15	-0.817325	-0.297727	1.11505
Gm10222	-0.725072	-0.415733	1.14081
Gm10226	-1.09559	0.231942	0.863647
Ccdc134	-0.99382	-0.0122478	1.00607
Il3ra	-0.894941	-0.18444	1.07938
Ccdc190	-0.512157	-0.640176	1.15233
Gm12689	-0.647325	-0.504425	1.15175
Acrbp	-0.881375	-0.205365	1.08674
Gm10499	-1.01494	0.030585	0.984357
H2-Bl	-1.09579	0.232572	0.86322
Gm10501	-0.709452	-0.434266	1.14372
Pnldc1	-0.798907	-0.322565	1.12147
Gm10563	-0.548966	-0.605276	1.15424
Il11ra1	-0.901587	-0.173991	1.07558
Osgin1	-0.896577	-0.18188	1.07846
Defa31	-0.642337	-0.509826	1.15216
Defa21	0.0575324	-1.02752	0.969992
Gm14207	-0.582871	-0.571812	1.15468
Gm10800	-0.62996	-0.52309	1.15305
Gm13375	-1.02021	0.0417193	0.978487
Gm22774	-0.236109	-0.860817	1.09693
Gm23935	-0.81342	-0.303051	1.11647
Mir374b	-0.57735	-0.57735	1.1547
Mir697	-0.971729	-0.054328	1.02606
Gm22065	-0.57735	-0.57735	1.1547
Gm24430	-0.57735	-0.57735	1.1547
Gm24339	-0.57735	-0.57735	1.1547
AF357399	-0.943899	-0.104063	1.04796
Gm23134	0.339424	-1.12553	0.786109
Plekhn1	-0.346429	-0.780719	1.12715
Dcdc2b	-0.896979	-0.181249	1.07823
Ccdc24	-0.716746	-0.425659	1.14241
Ces1b	-0.249846	-0.851387	1.10123
Nat8f6	-0.917461	-0.148475	1.06594
Tmsb10	-1.04882	0.106108	0.942715
Rps19-ps3	-1.13919	0.732932	0.406261
Snord110	-0.52386	-0.629237	1.1531
Gm13423	-0.895531	-0.183517	1.07905
Gm13669	-0.534065	-0.619579	1.15364
Gm15536	-0.954355	-0.0857653	1.04012
Gm7153	-0.942558	-0.106378	1.04894
Rpl17-ps8	-0.0286052	-0.985391	1.014
Gm12993	-0.192844	-0.889533	1.08238
Pisd-ps1	0.39673	-1.13749	0.740759
Gm7206	-1.1331	0.374026	0.759072
Gm8482	-0.85524	-0.24426	1.0995
Gm15331	-0.949393	-0.0945042	1.0439
Gm3244	-1.10551	0.263998	0.841514
Gm11784	-0.782483	-0.344143	1.12663
Gm14516	-0.611827	-0.542173	1.154
Gm13340	-0.748699	-0.386957	1.13566
Gm15421	-0.741482	-0.395844	1.13733
Gm11510	-0.57735	-0.57735	1.1547
A930006K02Rik	-0.436626	-0.70744	1.14407
Gm11706	-0.0489424	-0.97463	1.02357
Slc2a4rg-ps	-0.712388	-0.430811	1.1432
C030013C21Rik	-1.07554	0.173882	0.901656
Gm15327	-0.518153	-0.634589	1.15274
Gm11537	-0.883892	-0.201522	1.08541
Gm12847	-0.992251	-0.0153221	1.00757
Gm13568	-1.1254	0.338839	0.786557
1810063I02Rik	-0.987903	-0.0237693	1.01167
Gm11613	-0.490241	-0.660279	1.15052
Gm11697	0.0829493	-1.03889	0.955942
Arhgap27os1	-0.368684	-0.763315	1.132
4930455G09Rik	-0.656278	-0.494645	1.15092
Gm15392	-0.80295	-0.317172	1.12012
Gm16259	-0.7939	-0.329198	1.1231
2700033N17Rik	-1.15302	0.522529	0.630488
4933421A08Rik	-0.661762	-0.488602	1.15036
Prkag2os1	-0.842268	-0.262927	1.10519
Gm2830	-0.560895	-0.593651	1.15455
Isoc2a	-0.904275	-0.169727	1.074
Gm15675	-1.02341	0.0485856	0.974822
B230206H07Rik	-0.993973	-0.0119468	1.00592
Snhg20	-0.726134	-0.414459	1.14059
Frs3os	-1.15323	0.526157	0.627073
Gm12655	-0.779026	-0.348619	1.12764
4930404I05Rik	-1.05103	0.111386	0.939644
Gm14232	-0.839056	-0.267486	1.10654
Gm15646	-1.12056	0.318929	0.801636
Gm6058	-0.882147	-0.204189	1.08634
Gm25965	-1.00428	0.00862499	0.99566
Gm23954	-0.741967	-0.395251	1.13722
Gm23390	-0.730866	-0.408761	1.13963
Rmrp	-0.542403	-0.611606	1.15401
Gm25637	-0.57735	-0.57735	1.1547
Scarna2	-0.615825	-0.538001	1.15383
Gm25911	0.558988	-1.15451	0.59552
Gm23865	-0.846116	-0.257431	1.10355
Gm24187	-0.61554	-0.538299	1.15384
Gm22435	-0.3438	-0.782747	1.12655
Gm14057	-1.04208	0.0902889	0.951794
Gm16238	-1.10435	0.260106	0.844246
Gm15852	-0.563453	-0.591137	1.15459
Cmc4	-0.710475	-0.433064	1.14354
Gm14027	-0.669172	-0.480372	1.14954
Prr22	-0.89514	-0.184128	1.07927
Gm17160	-0.668986	-0.480579	1.14957
Gm17651	-0.553455	-0.600921	1.15438
Gm17041	-0.568399	-0.586256	1.15465
Gm17178	-0.655639	-0.495347	1.15099
Gm17066	-0.833062	-0.275932	1.10899
Gm8741	-0.215915	-0.874405	1.09032
Sco2	-1.09779	0.238841	0.858954
Gm17354	-0.719815	-0.422013	1.14183
Slc22a13b-ps	-0.76632	-0.364881	1.1312
H2-Q3	0.129104	-1.05828	0.929178
Gm20495	-0.937504	-0.115041	1.05255
Gm17907	-0.702504	-0.442389	1.14489
Gm8738	-0.963399	-0.0695686	1.03297
BC051226	-0.745297	-0.391157	1.13645
2210019I11Rik	-0.961535	-0.0729371	1.03447
Snord55	-0.804533	-0.315052	1.11958
Mirt2	-0.679059	-0.469271	1.14833
Mir3082	-1.03055	0.064194	0.966357
Gm25082	-0.44313	-0.701867	1.145
Ighd3-1	-0.57735	-0.57735	1.1547
Gm24539	-1.15404	0.610754	0.54329
Gm23968	-0.57735	-0.57735	1.1547
Gm21839	-0.11766	-0.935965	1.05362
9430069I07Rik	-0.691965	-0.454573	1.14654
Cyp2d34	-0.975631	-0.0470759	1.02271
Gm21887	-0.714683	-0.428101	1.14278
Gm5741	-0.694537	-0.451615	1.14615
Gm23136	-0.498923	-0.652374	1.1513
Gm5561	-0.665372	-0.484602	1.14997
Gm5559	-1.07428	0.170464	0.903811
Gm24519	-0.57735	-0.57735	1.1547
Erdr1	-0.719155	-0.422799	1.14195
9530082P21Rik	-0.853619	-0.246615	1.10023
Gm17586	-1.06412	0.14381	0.920309
Gm26879	-0.880157	-0.207217	1.08737
Gm26664	-0.137373	-0.924212	1.06158
A230087F16Rik	-1.04723	0.102336	0.944897
4930552P12Rik	-1.11783	0.308219	0.809608
5031434O11Rik	-0.270435	-0.83697	1.1074
Gm26542	-1.01021	0.0207482	0.989464
Bvht	-0.920446	-0.143585	1.06403
Mir7052	-0.57735	-0.57735	1.1547
Mir6357	-0.895162	-0.184095	1.07926
Mir6385	-0.685142	-0.462373	1.14752
Gm27754	-0.3438	-0.782747	1.12655
Mir7240	-1.15424	0.605407	0.548831
Gm27920	-0.57735	-0.57735	1.1547
Mir6955	-0.746057	-0.390221	1.13628
2900093K20Rik	-1.06739	0.152226	0.915159
Gm7160	-0.401138	-0.73715	1.13829
Gm29650	-1.15088	0.494203	0.656681
Gm12115	-0.568399	-0.586256	1.15465
Gm28439	-0.708932	-0.434877	1.14381
1700119H24Rik	-1.15358	0.53282	0.620764
Gm10925	-0.692314	-0.454172	1.14649
Gm28437	-0.622823	-0.530651	1.15347
Gm29216	-0.64098	-0.51129	1.15227
Gm29560	-0.555087	-0.599331	1.15442
Gm28438	-0.754494	-0.379756	1.13425
Gm28661	-0.732089	-0.407283	1.13937
Gm37490	-0.70405	-0.440588	1.14464
Gm37144	-0.586446	-0.568206	1.15465
Gm37666	-0.643906	-0.50813	1.15204
Gm38364	-0.971729	-0.054328	1.02606
Gm9442	-1.15397	0.541303	0.612662
2010103J01Rik	-1.15337	0.624689	0.52868
Gm44390	-0.57735	-0.57735	1.1547
Gm43661	-0.512934	-0.639454	1.15239
Gm43096	-0.607915	-0.546236	1.15415
Gm18635	-0.850805	-0.250687	1.10149
Rpl21-ps10	-0.619608	-0.534035	1.15364
Gm43401	-0.68877	-0.458233	1.147
Gm44364	-0.934205	-0.120644	1.05485
Gm34248	-0.866917	-0.227103	1.09402
Gm44323	-0.57735	-0.57735	1.1547
Gm42685	-0.657163	-0.493673	1.15084
Gm43311	-0.720283	-0.421456	1.14174
Mir24-1	0.303632	-1.11662	0.812993
Mir7682	-0.954355	-0.0857653	1.04012
Gm42814	-0.4387	-0.705667	1.14437
Ube2n-ps1	0.592362	-1.15457	0.562207
Gm42789	-0.31439	-0.805026	1.11942
Gm44101	-0.76589	-0.365426	1.13132
AV356131	-0.61668	-0.537106	1.15379
Gm44987	-0.934973	-0.119344	1.05432
Gm21057	-1.06199	0.138391	0.923597
Gm44966	-0.57735	-0.57735	1.1547
Gm44619	-0.745128	-0.391365	1.13649
Gm44709	-1.06494	0.145914	0.919027
Gm45236	-1.03711	0.0788915	0.958218
Rps12-ps4	-0.939896	-0.110954	1.05085
Gm45660	-0.52386	-0.629237	1.1531
Gm45622	-0.045414	-0.976519	1.02193
Gm45446	-0.57735	-0.57735	1.1547
Gm45248	-0.692455	-0.454009	1.14646
RP23-121M22.6	-0.701923	-0.443065	1.14499
Gm42031	-1.03795	0.0807941	0.957152
RP23-98C9.3	-0.57735	-0.57735	1.1547
RP23-383B20.1	-0.981131	-0.0367259	1.01786
RP23-98C9.5	-0.778501	-0.349297	1.1278
RP23-279O5.4	-0.923948	-0.13781	1.06176
RP23-242K3.6	-1.13791	0.399048	0.738863
RP23-444K20.5	-0.934809	-0.119621	1.05443
RP23-138K22.2	-0.815805	-0.299803	1.11561
RP23-106F10.1	-1.136	0.388754	0.747245
RP24-282C4.13	-1.03398	0.0718278	0.96215
RP23-99D11.8	-1.15444	0.556125	0.598319
RP24-84C23.4	-1.14328	0.431341	0.711939
RP24-125B17.2	-0.701007	-0.444129	1.14514

## Sheet: Cluster 5
Cluster 5	Z-score
Gene symbol	Control	Low	High
Mxd1	0.222652	0.869908	-1.09256
Apoa2	-0.926797	1.05988	-0.13308
Sulf2	0.281993	0.828725	-1.11072
Tmem190	0.25407	0.848458	-1.10253
Glis2	-0.0685422	1.03251	-0.963966
1700016C15Rik	-0.209924	1.0883	-0.878374
Ada	-0.278384	1.1097	-0.831312
Sgk2	-1.0476	0.944395	0.103206
Gdf9	-0.183156	1.07892	-0.895762
Csf2	-0.628162	1.15316	-0.525001
Cxcl16	0.162238	0.908962	-1.0712
Dusp6	0.166581	0.906249	-1.07283
Enpp3	0.22542	0.86805	-1.09347
Mrps24	0.251999	0.849896	-1.1019
Mxra7	0.153832	0.91417	-1.068
Slc46a1	-0.240678	1.09838	-0.857697
Dcakd	0.240625	0.857734	-1.09836
Acot3	-0.748103	1.1358	-0.387695
4933417A18Rik	-0.042823	1.02072	-0.977901
Sdf2l1	0.282361	0.828461	-1.11082
Slc11a2	-0.371284	1.13254	-0.761254
Tff1	-0.447426	1.14559	-0.698164
Epas1	0.273564	0.834749	-1.10831
Csf1r	-1.00438	0.99556	0.00882234
Gm16437	0.229142	0.865541	-1.09468
Lipa	0.136857	0.924523	-1.06138
Mbl2	-0.544412	1.15409	-0.609674
Papss2	0.277892	0.831663	-1.10956
Ubtd1	-0.0267946	1.01313	-0.986333
Got1	0.11375	0.938261	-1.05201
Xrcc6bp1	0.221209	0.870874	-1.09208
Lct	0.121895	0.933465	-1.05536
Dusp23	-0.185859	1.07989	-0.894032
Cutal	-0.186696	1.08019	-0.893495
Cybrd1	-0.313412	1.11917	-0.805755
Car2	0.196497	0.887166	-1.08366
Gm8325	0.0612288	0.967979	-1.02921
Aqp3	-0.307023	1.11751	-0.810492
Cyp4b1	0.256584	0.846707	-1.10329
Zfp593	-0.0520686	1.02502	-0.972949
Bst1	-0.319088	1.1206	-0.801517
Pdx1	0.191116	0.89065	-1.08177
Ssc4d	-0.355037	1.12908	-0.774039
Aqp8	-0.313398	1.11916	-0.805764
Slc5a11	0.252504	0.849546	-1.10205
Apoa4	-0.696474	1.14585	-0.44938
Apoc3	-1.07585	0.901121	0.174729
Gng11	-0.680738	1.14811	-0.467373
AA467197	-0.183981	1.07922	-0.895234
Slc41a2	0.103397	0.944284	-1.04768
Egln3	-0.00225443	1.00113	-0.998871
Isg15	-0.443472	1.14504	-0.701573
1810046K07Rik	0.0235835	0.988	-1.01158
Rpl39-ps	-0.0126518	1.00627	-0.993614
Rfxap	0.0201803	0.989757	-1.00994
2210407C18Rik	-0.412401	1.14025	-0.727846
Paqr7	0.0865245	0.953926	-1.04045
Muc3	-0.832315	1.10929	-0.276979
H2-DMa	0.295148	0.819207	-1.11436
Pdzk1	0.175364	0.900719	-1.07608
Car14	0.244515	0.855065	-1.09958
Lonrf1	0.201258	0.884064	-1.08532
Batf2	-0.0340207	1.01658	-0.982556
Ccdc32	0.261187	0.843488	-1.10468
Ltb4r2	-0.368252	1.13191	-0.763657
Npl	-0.114569	1.05235	-0.937781
Gpr151	-0.127379	1.05759	-0.930207
Synpo	-0.271053	1.10759	-0.836532
Gm1840	-0.689817	1.14685	-0.457036
Adgrd1	-0.313981	1.11931	-0.805331
Ucn3	-0.16101	1.07074	-0.909726
Morn2	-0.922004	1.06303	-0.141022
Sys1	0.0341666	0.982479	-1.01665
Enpp7	0.237304	0.860002	-1.09731
Gltpd2	-0.466909	1.14806	-0.681148
Tmem252	0.138407	0.923587	-1.06199
Ces2b	0.106846	0.942287	-1.04913
Gm7327	0.286422	0.825536	-1.11196
Gm8121	-0.0547082	1.02623	-0.971523
Gm5129	-0.333897	1.12423	-0.790332
Defb37	0.178802	0.898537	-1.07734
4732471J01Rik	0.202434	0.883296	-1.08573
Slc51b	-1.07531	0.902041	0.173272
Gm12396	-0.915386	1.06724	-0.151858
Gda	-0.0916232	1.04266	-0.951035
Slc27a4	0.155897	0.912896	-1.06879
Gm7099	-0.105259	1.04847	-0.943207
Gm12571	-0.312261	1.11887	-0.80661
Ugt2b38	-0.0436187	1.0211	-0.977477
Trim38	0.179138	0.898324	-1.07746
Gm10145	0.262335	0.842683	-1.10502
mt-Tm	-0.57735	1.1547	-0.57735
Rnu73b	-0.57735	1.1547	-0.57735
Snord37	-0.170319	1.07422	-0.903902
Gm23301	0.0748709	0.96046	-1.03533
Gm23303	-0.237642	1.09741	-0.859772
Gm24356	-0.57735	1.1547	-0.57735
Gm22574	-0.701614	1.14504	-0.443425
Gm22572	-0.0309166	1.0151	-0.984183
Gm26493	-0.170319	1.07422	-0.903902
Gm23458	-0.0309166	1.0151	-0.984183
Gm23969	0.25407	0.848458	-1.10253
Mir7-1	-0.286565	1.112	-0.825434
Mir27b	0.0748709	0.96046	-1.03533
Mir423	-0.57735	1.1547	-0.57735
Snora69	-0.683304	1.14777	-0.464464
Snord7	-0.863347	1.09573	-0.232385
n-R5s183	-0.132266	1.05955	-0.927285
Mfsd7b	0.181192	0.897016	-1.07821
Gm10180	-0.288151	1.11244	-0.824288
Gm10221	0.254297	0.8483	-1.1026
Xkr9	0.101831	0.945188	-1.04702
Nat8f4	0.111524	0.939563	-1.05109
Clca4a	-0.0499332	1.02403	-0.974098
Gm10254	-0.206507	1.08713	-0.880624
Gm6020	-0.286565	1.112	-0.825434
Snora33	0.208827	0.879097	-1.08792
Ceacam20	-0.0889581	1.04151	-0.952549
Reg3b	0.0470655	0.975636	-1.0227
Nutf2-ps1	0.0172503	0.991263	-1.00851
Gm10355	0.173861	0.901669	-1.07553
A530017D24Rik	0.264816	0.840939	-1.10576
Acot1	0.152713	0.914859	-1.06757
Adam4	-0.903747	1.07431	-0.170567
Ly6g6d	-0.263382	1.10533	-0.841948
H2-Ab1	-0.67807	1.14846	-0.470388
Cdkn2b	0.010699	0.994608	-1.00531
1700057G04Rik	-1.11003	0.830475	0.279552
Gm10680	-0.901658	1.07554	-0.173879
Gm10705	0.0691511	0.96363	-1.03278
Mafb	-0.715756	1.14259	-0.426832
Gm2058	0.234661	0.861802	-1.09646
Gm24119	-0.342317	1.12621	-0.783888
Snora17	0.219302	0.872148	-1.09145
Scarna9	-0.989112	1.01054	-0.0214308
n-R5s202	0.178802	0.898537	-1.07734
2310026L22Rik	0.0957483	0.948682	-1.04443
Sprr2a1	-0.141908	1.06337	-0.921466
2310009B15Rik	-0.183859	1.07917	-0.895313
H2-Q1	-0.304371	1.11682	-0.812449
Reg3a	0.0913475	0.951192	-1.04254
Snord100	0.23474	0.861748	-1.09649
Gm9001	-0.0864496	1.04042	-0.953969
Gm11966	-0.57735	1.1547	-0.57735
Gm14048	0.157089	0.912159	-1.06925
Rpl35a-ps2	-0.553366	1.15437	-0.601007
Gm11605	-0.816051	1.11552	-0.299466
Atp5k-ps2	-1.02624	0.971517	0.0547182
Mup-ps23	0.103715	0.9441	-1.04782
Rpl17-ps10	-0.813919	1.11629	-0.302372
Gm2420	-0.0474356	1.02287	-0.975438
Rpsa-ps9	-0.88246	1.08617	-0.203711
Gm15378	-0.323525	1.12171	-0.798184
Gm14018	-0.382083	1.13471	-0.752626
Gm22208	-0.57735	1.1547	-0.57735
Gm22721	0.278473	0.831248	-1.10972
Gm26020	0.223577	0.869287	-1.09286
Gm22027	-0.394232	1.13703	-0.742797
Gm25291	-0.394232	1.13703	-0.742797
Gm5526	-0.949602	1.04374	-0.0941384
Kdm6bos	0.00311275	0.99844	-1.00155
Gm11962	-0.809524	1.11786	-0.308332
Gm15658	-1.06848	0.913399	0.155083
Gm12223	-0.522503	1.15302	-0.630513
Gm16233	-0.933281	1.05549	-0.122207
Tnfsf13os	0.109089	0.940983	-1.05007
E130218I03Rik	-0.0422736	1.02047	-0.978193
Gm12932	0.119499	0.934881	-1.05438
9630013K17Rik	0.0812533	0.956894	-1.03815
0610009E02Rik	0.147507	0.918054	-1.06556
Gm16235	0.0993607	0.946611	-1.04597
Gm13822	-1.03687	0.958521	0.0783484
Gm13414	-0.668282	1.14965	-0.481365
Gm15650	0.26987	0.83737	-1.10724
Gm25492	-0.109894	1.05041	-0.940514
Gm22079	-0.57735	1.1547	-0.57735
Mir1957a	-0.170319	1.07422	-0.903902
Gm22965	-0.286565	1.112	-0.825434
Gm23318	-0.379703	1.13424	-0.754537
Scarna17	-0.286565	1.112	-0.825434
Gm22729	-0.57735	1.1547	-0.57735
Gm26403	-0.073163	1.03457	-0.961409
Mir1950	-0.57735	1.1547	-0.57735
Gm25772	-0.170319	1.07422	-0.903902
Gm22200	-0.394232	1.13703	-0.742797
Gm9727	-1.1063	0.839637	0.266664
Gm16536	0.217803	0.873148	-1.09095
Ugt1a9	0.133291	0.92667	-1.05996
Rps11-ps1	-1.06388	0.920676	0.143207
Gm17720	0.0748709	0.96046	-1.03533
Gm17181	-0.352343	1.12848	-0.776137
Sardhos	-0.964034	1.03245	-0.0684183
Gm10269	0.0699168	0.963207	-1.03312
H2-Q2	0.121071	0.933952	-1.05502
Gm19684	0.0615274	0.967816	-1.02934
Gm20496	0.187589	0.892921	-1.08051
Gm22403	-0.57735	1.1547	-0.57735
Gm25952	-0.950351	1.04318	-0.0928256
Mir5119	-0.170319	1.07422	-0.903902
Gm20703	-0.412376	1.14024	-0.727867
Gm4705	0.176522	0.899985	-1.07651
Gm20650	-0.022706	1.01116	-0.988454
Gm24091	0.219302	0.872148	-1.09145
Gm8494	0.279946	0.830193	-1.11014
1700047I17Rik2	-0.444208	1.14515	-0.70094
Gm12537	0.00851059	0.995718	-1.00423
Gm12350	0.150513	0.916212	-1.06672
Gm25198	-0.57735	1.1547	-0.57735
Defa2	-0.501491	1.15151	-0.650021
C430042M11Rik	0.2872	0.824975	-1.11217
Gm26631	0.254746	0.847988	-1.10273
Gm2061	-0.0748831	1.03534	-0.960453
Gm27033	-1.09659	0.861528	0.235064
Gm26964	-0.00930161	1.00462	-0.995317
Gm27529	-0.237642	1.09741	-0.859772
Gm27553	-0.738931	1.1379	-0.398965
Mir6946	-0.57735	1.1547	-0.57735
Mir6960	-0.57735	1.1547	-0.57735
Gm27285	0.155996	0.912834	-1.06883
Mir3473g	-0.57735	1.1547	-0.57735
Mir6905	-0.57735	1.1547	-0.57735
Mir7662	0.155996	0.912834	-1.06883
Gm29434	-0.86835	1.09332	-0.224973
2610306M01Rik	0.124647	0.931833	-1.05648
2010106C02Rik	0.278473	0.831248	-1.10972
Gm29292	-0.100004	1.04624	-0.94624
Gm28588	-0.92627	1.06023	-0.133956
Gm12663	-0.336491	1.12484	-0.788353
Gm29017	0.204465	0.881965	-1.08643
Gm28221	-0.0436397	1.02111	-0.977466
Snrpn	0.206352	0.880727	-1.08708
Gm37784	0.219302	0.872148	-1.09145
Lsmem2	-0.691358	1.14663	-0.455269
Golt1a	0.0241015	0.987731	-1.01183
Gm38329	-0.563826	1.1546	-0.590769
Gm36520	-0.879528	1.0877	-0.208173
Gm44349	-0.57735	1.1547	-0.57735
Gm44297	0.155996	0.912834	-1.06883
Gm8069	-0.286565	1.112	-0.825434
Mir3074-2	-0.57735	1.1547	-0.57735
2010110G14Rik	-0.129718	1.05853	-0.928811
Gm34086	-0.181765	1.07842	-0.896651
Mir374c	-0.57735	1.1547	-0.57735
Gm42477	0.284394	0.826998	-1.11139
2010008C14Rik	0.103112	0.944449	-1.04756
Gm44427	-0.302528	1.11633	-0.813805
Gm4045	-0.153279	1.06779	-0.914511
Gm44877	0.202718	0.88311	-1.08583
Gm44599	-0.26392	1.10549	-0.84157
Gm45042	-0.0557934	1.02673	-0.970935
Gm45674	-1.07058	0.909979	0.160602
Gm45281	-0.0289637	1.01417	-0.985204
Gm45452	-0.478207	1.14932	-0.67111
Gm45533	0.155996	0.912834	-1.06883
RP24-302M3.5	-0.024974	1.01225	-0.987279
